# Supplementary material for: Germline variation contributes to false negatives in CRISPR-based experiments with varying burden across ancestries
Source: Nat Commun. 2024 Jun 7;15:4892. doi: 10.1038/s41467-024-48957-z (PMC11161638; doi:10.1038/s41467-024-48957-z)
Supplement: Supplementary file 4 — Source Data [file 41467_2024_48957_MOESM4_ESM.xlsx]

## Sheet: source_data_descriptions
Associated Figure	Column	Description
Figure 1B	sample	DepMap cell line sample ID
Figure 1B	ancestry_group	Binned ancestry group (based on majority ancestry fraction)
Figure 1B	variable	Ancestry group associated with ancestry fraction in the 'value' column
Figure 1B	value	Fraction of that cell line's genome corresponding to the ancestry group listed in 'variable'
Figure 1C	mean_difference	Simulated difference between one ancestry group and all other ancestry groups
Figure 1C	afr_pwr	Statistical power to detect difference for cell lines from individuals of recent African ancestry
Figure 1C	amr_pwr	Statistical power to detect difference for cell lines from individuals of recent American ancestry
Figure 1C	eas_pwr	Statistical power to detect difference for cell lines from individuals of recent East Asian ancestry
Figure 1C	eur_pwr	Statistical power to detect difference for cell lines from individuals of recent European ancestry
Figure 1C	sas_pwr	Statistical power to detect difference for cell lines from individuals of recent South Asian ancestry
Figure 1D	gene	Gene Name
Figure 1D	afr.lm.pval.vector	Association between African ancestry and gene dependency score for the gene in the 'gene' column
Figure 1D	amr.lm.pval.vector	Association between American ancestry and gene dependency score for the gene in the 'gene' column
Figure 1D	eas.lm.pval.vector	Association between East Asian ancestry and gene dependency score for the gene in the 'gene' column
Figure 1D	eur.lm.pval.vector	Association between European ancestry and gene dependency score for the gene in the 'gene' column
Figure 1D	sas.lm.pval.vector	Association between South Asian ancestry and gene dependency score for the gene in the 'gene' column
Figure 1D	afr.mean.dif	Difference in gene dependence score between African ancestry cell lines and all other cell lines
Figure 1D	amr.mean.dif	Difference in gene dependence score between American ancestry cell lines and all other cell lines
Figure 1D	eas.mean.dif	Difference in gene dependence score between East Asian ancestry cell lines and all other cell lines
Figure 1D	eur.mean.dif	Difference in gene dependence score between European ancestry cell lines and all other cell lines
Figure 1D	sas.mean.dif	Difference in gene dependence score between South Asian ancestry cell lines and all other cell lines
Figure 1D	afr_fdr	Benjamini Hochberg corrected pval from afr.lm.pval.vector
Figure 1D	amr_fdr	Benjamini Hochberg corrected pval from amr.lm.pval.vector
Figure 1D	eas_fdr	Benjamini Hochberg corrected pval from eas.lm.pval.vector
Figure 1D	eur_fdr	Benjamini Hochberg corrected pval from eur.lm.pval.vector
Figure 1D	sas_fdr	Benjamini Hochberg corrected pval from sas.lm.pval.vector
Figure 1E	ancestry	Ancestry group
Figure 1E	num_genes	Number of significant genes (from Figure 1D, Source Data 3)
Figure 2A 2B	gene	Gene Name
Figure 2A 2B	snp	Position of the SNP with the strongest association
Figure 2A 2B	pval	Pvalue for the association of that SNP and dependence on the gene in question
Figure 2A 2B	fdr	Benjamini Hochberg corrected p-value from the 'pval' column
Figure 2A 2B	num_alleles_afr	Number of African cell lines that are heterozygous or homozygous for the SNP in question
Figure 2A 2B	num_alleles_eas	Number of East Asian cell lines that are heterozygous or homozygous for the SNP in question
Figure 2A 2B	num_alleles_eur	Number of European cell lines that are heterozygous or homozygous for the SNP in question
Figure 2A 2B	num_alleles_admixed	Number of Admixed cell lines that are heterozygous or homozygous for the SNP in question
Figure 2A 2B	num_alleles_total	Total number of cell lines that are heterozygous or homozygous for the SNP in question
Figure 2A 2B	afr_allele_fraction	Value from 'num_alleles_afr' divided by the total number of cell lines of that ancestry group
Figure 2A 2B	eas_allele_fraction	Value from 'num_alleles_eas' divided by the total number of cell lines of that ancestry group
Figure 2A 2B	eur_allele_fraction	Value from 'num_alleles_eur' divided by the total number of cell lines of that ancestry group
Figure 2A 2B	admixed_allele_fraction	Value from 'num_alleles_admixed' divided by the total number of cell lines of that ancestry group
Figure 2A 2B	total_allele_fraction	Value from 'num_alleles_total' divided by the total number of cell lines
Figure 2C	gene	Gene name
Figure 2C	top_snp_chr	Chromosome of the SNP most associated with dependence on the gene in the 'gene' column
Figure 2C	top_snp_pos	Position of the SNP most associated with dependence on the gene in the 'gene' column
Figure 2C	fdr	False discovery rate of the association between the top dQTL SNP and the gene in the 'gene' column
Figure 2C	tss_chr	Chromosome of the TSS for the gene in the 'gene' column
Figure 2C	tss_pos	Position of the TSS for the gene in the 'gene' column
Figure 2C	tss_strand	Strand orientation of the gene in the 'gene' column
Figure 2C	distance_to_tss	Distance between the dQTL SNP and the TSS of the gene in the 'gene' column
Figure 2C	prox_or_dist	Binary classification of if the dQTL SNP is proximal or distal to the TSS of the gene in the 'gene' column
Figure 2D	eqtl_pval	P-value for the association between the dQTL SNP from the 'snp' column and expression of the gene in the 'gene' column
Figure 2D	eqtl_diff_exp	Difference in expression of the gene in the 'gene' column between cell lines with or without the SNP in the 'snp' column
Figure 2D	gene	Gene name
Figure 2D	snp	dQTL SNP
Figure 2D	eqtl_fdr	Benjamini Hochberg corrected pval from eqtl_pval
Figure 2D	abs_diff_exp	Absolute value of eqtl_diff_exp
Figure 2D	sig_flag	Binary classification of if the association is significant (for assigning colors on the figure)
Figure 2E	gene_class	Type of gene. Either all genes, common essential genes, or ancestry associated genes
Figure 2E	expression	Median expression of the gene in question across DepMap cell lines
Figure 3A	sgrna	Sequence of the guide RNA in question
Figure 3A	gene	Gene targerted by the 'sgrna'
Figure 3A	guide_chr	Chromosome targeted by the 'sgrna'
Figure 3A	guide_start_pos	Start position of the 'sgrna'
Figure 3A	guide_end_pos	End position of the 'sgrna'
Figure 3A	eur_median	Median dependence on the 'sgrna' across all European cell lines
Figure 3A	eas_median	Median dependence on the 'sgrna' across all East Asian cell lines
Figure 3A	pval	P-value for the difference in guide dependence between European and East Asian cell lines
Figure 3A	fdr	Benjamini Hochberg corrected 'pval'
Figure 3A	differential	Difference in guide depletion score between European and East Asian cell lines
Figure 3A	snp_status	Binary classifier of if the 'sgrna' has a SNP in its targeting sequence
Figure 3B	affected_sgrna	DepMap guide RNA sequence
Figure 3B	unique_count	Number of cell lines with a SNP in the targeting sequence of that guide
Figure 3B	fraction_affected	Fraction of cell lines with a SNP in the targeting sequence of that guide
Figure 3C	num_guides_affected	Number of guides targeting a given gene that have a SNP in their targeting sequence in at least oen DepMap cell line
Figure 3C	num_genes_in_class	Number of genes in each 'bucket' described in 'num_guides_affected'
Figure 3D	normal_id	TCGA sample ID for the 'normal' sample
Figure 3D	num_germline_variants	Number of germline variants from the given sample that fall within the targeting sequence of an Avana guide
Figure 3D	file_name	TCGA sample identifier
Figure 3D	num_somatic_var	Number of somatic variants from the given sample that fall within the targeting sequence of an Avana guide
Figure 3D	file_id	TCGA sample identifier
Figure 3D	project_id	TCGA tumor type
Figure 3D	tumor_id	TCGA sample ID for the 'tumor' sample
Figure 3E	sgrna	DepMap sgRNA sequence
Figure 3E	snp	SNP from DepMap cell line within the 'sgrna' targeting sequence
Figure 3E	position	Relative postion of the 'snp' within the 'sgrna'
Figure 3E	pval	Association between the 'snp' and dependence on the 'sgrna' across depmap cell lines
Figure 3E	fdr	Benjamini Hochberg corrected 'pval'
Figure 4A	sample	gnomAD sample name
Figure 4A	ancestry	Ancestry group for the 'sample'
Figure 4A	variable	Guide library
Figure 4A	value	Percent of guides affected in the given library ('variable') in the given 'sample'
Figure 4B	library	Guide library (described in Figure 4A, source data 14)
Figure 4B	differential	Difference in guide affected rate between gnomAD individuals of recent African descent and all other individuals
Figure 4C	sample	gnomAD sample name
Figure 4C	num_genes	Number of COSMIC genes with a SNP in the Avana guides targeting the gene in question
Figure 4C	ancestry	Ancestry group of the 'sample'
Figure 4D	gene	Gene symbol for the COSMIC cancer-relevant gene
Figure 4D	sample	gnomAD sample name
Figure 4D	value	binary classifier of if the 'gene' has a SNP in the targeting sequence of at least one Avana guide
Figure 4D	ancestry	Ancestry group of the 'sample'
Figure 4E	gene	Gene name
Figure 4E	min_fdr_22q1	FDR for the association between ancestry and the 'gene' before correcting for SNPs in guide targeting sequences
Figure 4E	min_fdr_22q2	FDR for the association between ancestry and the 'gene' after correcting for SNPs in guide targeting sequences
Figure 4E	sig_flag	Binary classifier of if the indicated data point is significant both pre- and post-correction (for graphical purposes)

## Sheet: Source Data 1B
sample	ancestry_group	variable	value
ACH-000657	AFR	AFR	0.960168
ACH-000617	EUR	AFR	0.00288591
ACH-000685	AFR	AFR	0.85399
ACH-000632	EUR	AFR	0.00259955
ACH-000171	EUR	AFR	0.000745455
ACH-000863	EUR	AFR	0.00654091
ACH-000971	EUR	AFR	0.00334045
ACH-000178	EUR	AFR	0.00203818
ACH-000822	EUR	AFR	0.000853182
ACH-000713	EUR	AFR	0.00599364
ACH-000042	EUR	AFR	0.00343227
ACH-000552	EUR	AFR	0.00980955
ACH-001015	AFR	AFR	0.801666
ACH-000580	EUR	AFR	0.00440818
ACH-000857	SAS	AFR	0.00225727
ACH-000587	EUR	AFR	0.00529909
ACH-000681	EUR	AFR	0.00110273
ACH-000839	AFR	AFR	0.89658
ACH-000288	EUR	AFR	0.00542273
ACH-000997	EUR	AFR	0.00262045
ACH-000404	EUR	AFR	0.000953182
ACH-000048	EUR	AFR	0.00195227
ACH-001092	EUR	AFR	0.00172045
ACH-000752	EUR	AFR	0.0128177
ACH-000090	EUR	AFR	0.000667727
ACH-000139	EUR	AFR	0.000298182
ACH-000107	EUR	AFR	0.000935909
ACH-000966	EUR	AFR	0.00342273
ACH-000739	Admixed	AFR	0.0221977
ACH-000696	EUR	AFR	0.00540818
ACH-001065	EUR	AFR	0.0122618
ACH-000633	EAS	AFR	0.00122636
ACH-000885	EUR	AFR	0.00181
ACH-000684	EAS	AFR	0.00159
ACH-000761	EAS	AFR	0.00205182
ACH-000701	EAS	AFR	0.00299182
ACH-000547	EUR	AFR	0.00227091
ACH-000969	EUR	AFR	0.00445227
ACH-000376	EUR	AFR	0.000527273
ACH-000304	EUR	AFR	0.00189364
ACH-000447	EUR	AFR	0.00222909
ACH-000290	EUR	AFR	0.0201036
ACH-000383	EUR	AFR	0.00176591
ACH-000679	Admixed	AFR	0.142221
ACH-000401	EUR	AFR	0.00268727
ACH-000963	EAS	AFR	0
ACH-000910	EUR	AFR	0.000992727
ACH-000620	EAS	AFR	0.000284091
ACH-000476	EAS	AFR	0.001985
ACH-000724	EUR	AFR	0.00872409
ACH-000729	Admixed	AFR	0.606552
ACH-000393	EAS	AFR	0.000327727
ACH-000650	EUR	AFR	0.00191727
ACH-000709	EAS	AFR	0.000380909
ACH-000544	EUR	AFR	0.00321955
ACH-000919	EAS	AFR	0.000137727
ACH-001045	EUR	AFR	0.00136545
ACH-000649	EUR	AFR	0.00285727
ACH-000361	EUR	AFR	0.0151836
ACH-000748	AFR	AFR	0.936202
ACH-000577	EAS	AFR	0.00187591
ACH-000281	EAS	AFR	0.00469091
ACH-000734	EAS	AFR	0.00127591
ACH-000805	EUR	AFR	0.001215
ACH-000115	EUR	AFR	0.00404909
ACH-000652	EAS	AFR	0.000218182
ACH-000186	EUR	AFR	0.00204955
ACH-000511	EUR	AFR	0.00806045
ACH-000965	EUR	AFR	0.000486818
ACH-000553	EAS	AFR	0.00271045
ACH-000840	EUR	AFR	0.00114091
ACH-000481	EUR	AFR	0.00180455
ACH-000378	EUR	AFR	0.00312091
ACH-000152	EUR	AFR	0.000985455
ACH-000396	EUR	AFR	0.00121091
ACH-000425	EUR	AFR	0.00101636
ACH-000309	EUR	AFR	0.00460091
ACH-001138	EUR	AFR	0.00478045
ACH-000119	EUR	AFR	0.00182682
ACH-000566	EUR	AFR	0.00346955
ACH-000439	EAS	AFR	0.000771364
ACH-000806	EUR	AFR	0.00424091
ACH-000518	EUR	AFR	0.010175
ACH-000772	AFR	AFR	0.884815
ACH-000850	SAS	AFR	0
ACH-000803	Admixed	AFR	0.0255618
ACH-001203	EUR	AFR	0.00750091
ACH-000780	EUR	AFR	0.000189091
ACH-000271	EUR	AFR	0.000430455
ACH-000844	EUR	AFR	0.00408091
ACH-000394	EUR	AFR	0.002545
ACH-000882	EUR	AFR	0.00386864
ACH-000794	EUR	AFR	0.00656909
ACH-000134	EUR	AFR	0.00164909
ACH-000937	EUR	AFR	0.00396545
ACH-000586	EUR	AFR	0.000830909
ACH-000321	EAS	AFR	0.000747727
ACH-000365	EUR	AFR	0.00189818
ACH-000487	EAS	AFR	0.00367227
ACH-000292	EUR	AFR	0.00218045
ACH-000083	EUR	AFR	0.00678227
ACH-000942	EAS	AFR	0.000269091
ACH-000749	EUR	AFR	0.00242409
ACH-000656	EUR	AFR	0.000219091
ACH-001321	EUR	AFR	0.00278091
ACH-000007	EUR	AFR	0.000755
ACH-000169	EUR	AFR	0.0132409
ACH-000795	EUR	AFR	0.00382682
ACH-000765	EUR	AFR	0.0135714
ACH-000338	EUR	AFR	0.00193727
ACH-000899	EUR	AFR	0.000639545
ACH-000526	Admixed	AFR	0.0232945
ACH-000124	EUR	AFR	0.00332455
ACH-000228	EUR	AFR	0.00203591
ACH-000453	EAS	AFR	0.00442591
ACH-000257	EUR	AFR	0.00101455
ACH-000130	EAS	AFR	0.00238364
ACH-000503	EUR	AFR	0.00308818
ACH-000387	EAS	AFR	0.00232091
ACH-000834	AFR	AFR	0.851965
ACH-000867	EUR	AFR	0.00176455
ACH-000896	EUR	AFR	0.00177182
ACH-000369	EAS	AFR	0.00202273
ACH-001230	EAS	AFR	0.00394955
ACH-000218	EAS	AFR	0.000755455
ACH-000804	EAS	AFR	0.000765455
ACH-000336	EUR	AFR	0.00350409
ACH-000357	EAS	AFR	0.00493955
ACH-000012	EUR	AFR	0.0124509
ACH-000388	EUR	AFR	0.00146955
ACH-000073	EUR	AFR	0.00297091
ACH-000278	EUR	AFR	0.00432273
ACH-000785	EUR	AFR	0.00783364
ACH-000787	EUR	AFR	0.000240455
ACH-000514	EUR	AFR	0.00498136
ACH-000154	EUR	AFR	0.00735727
ACH-000122	EUR	AFR	0.00258955
ACH-000922	EUR	AFR	0.000741364
ACH-000078	EUR	AFR	0.000548636
ACH-000421	EUR	AFR	0.00121136
ACH-000326	EUR	AFR	0.01284
ACH-000095	EUR	AFR	0.00514636
ACH-000829	EUR	AFR	0.00118273
ACH-000733	EUR	AFR	0.0178286
ACH-000349	AFR	AFR	0.806892
ACH-000707	AFR	AFR	0.999309
ACH-000066	EUR	AFR	0.000633182
ACH-000691	AFR	AFR	0.949257
ACH-000277	Admixed	AFR	0.0404959
ACH-000866	AFR	AFR	0.812826
ACH-000149	EUR	AFR	0.000410909
ACH-000523	EUR	AFR	0.00251682
ACH-000818	EUR	AFR	0.00496455
ACH-000522	EUR	AFR	0.000870909
ACH-000158	EUR	AFR	0.00151955
ACH-000181	EUR	AFR	0.00245455
ACH-000519	EUR	AFR	0.0271582
ACH-000451	EUR	AFR	0.00564682
ACH-000082	EUR	AFR	0.00244909
ACH-000565	EAS	AFR	0.000510909
ACH-000687	EUR	AFR	0.00776409
ACH-000698	EUR	AFR	0.00173227
ACH-000925	EUR	AFR	0.00297727
ACH-000482	EAS	AFR	0.00379273
ACH-000557	Admixed	AFR	0.685974
ACH-000414	EUR	AFR	0.00114455
ACH-000177	EUR	AFR	0.00218864
ACH-000282	EUR	AFR	0.00306
ACH-000612	AFR	AFR	0.888132
ACH-001001	Admixed	AFR	0.00177864
ACH-000852	Admixed	AFR	0.00140318
ACH-000509	EUR	AFR	0.00653591
ACH-000845	Admixed	AFR	0.769223
ACH-000870	EUR	AFR	0.00161136
ACH-000883	EUR	AFR	0.00256182
ACH-000356	EAS	AFR	0.00311318
ACH-000467	EAS	AFR	0.00480818
ACH-000438	EAS	AFR	0.00102045
ACH-000313	EAS	AFR	0.000241818
ACH-000594	EUR	AFR	0.00110091
ACH-001307	EAS	AFR	0.00055
ACH-000811	EUR	AFR	0.00467136
ACH-000424	EUR	AFR	0.00199455
ACH-000828	Admixed	AFR	0.763035
ACH-000131	EUR	AFR	0.000551818
ACH-000074	EAS	AFR	0.000243636
ACH-000568	Admixed	AFR	0.0562195
ACH-000245	EUR	AFR	0.00274864
ACH-000140	EUR	AFR	0.0148973
ACH-000008	EUR	AFR	0.000635455
ACH-000491	Admixed	AFR	0.0192982
ACH-000781	EUR	AFR	0.000966364
ACH-000133	EUR	AFR	0.00176455
ACH-000063	EUR	AFR	0.002285
ACH-000744	EUR	AFR	0.0109273
ACH-000179	EUR	AFR	0.00318273
ACH-000144	EAS	AFR	0.002175
ACH-000319	EUR	AFR	0.00358136
ACH-000625	Admixed	AFR	0.733611
ACH-000569	EUR	AFR	0.00453273
ACH-000043	EUR	AFR	0.000297273
ACH-001146	EUR	AFR	0.000869091
ACH-000590	EUR	AFR	0.00139
ACH-000790	EUR	AFR	0.0118845
ACH-000373	EAS	AFR	0.000326364
ACH-000418	EUR	AFR	0.000189091
ACH-000402	EUR	AFR	0.00256318
ACH-000214	EUR	AFR	0.00206864
ACH-000613	Admixed	AFR	0.00201773
ACH-000559	EUR	AFR	0.000793182
ACH-000196	EUR	AFR	0.00330909
ACH-000775	EUR	AFR	0.000102727
ACH-000372	EAS	AFR	0.00115864
ACH-000716	EUR	AFR	0.00187364
ACH-000602	EUR	AFR	0.08377
ACH-000058	EUR	AFR	0.00260591
ACH-000995	EUR	AFR	0.00144818
ACH-000185	EUR	AFR	0.000533636
ACH-000099	EUR	AFR	0.00237318
ACH-000202	EUR	AFR	0.022
ACH-000821	EUR	AFR	0.000440455
ACH-000240	EUR	AFR	0.00101091
ACH-000295	EUR	AFR	0.00343409
ACH-000294	EUR	AFR	0.00710864
ACH-000711	EUR	AFR	0.00263818
ACH-000664	Admixed	AFR	0.027915
ACH-000112	EUR	AFR	0.00206636
ACH-001090	EAS	AFR	0.00235864
ACH-000611	EUR	AFR	0.00109273
ACH-000548	EAS	AFR	0.00376
ACH-001106	EAS	AFR	0.000305455
ACH-001121	EUR	AFR	0.00819136
ACH-000233	EUR	AFR	0.00328227
ACH-000593	EUR	AFR	0.00173409
ACH-000125	EUR	AFR	0.000977727
ACH-000856	EUR	AFR	0.000492727
ACH-000792	EAS	AFR	0.00062
ACH-000340	Admixed	AFR	0.05548
ACH-000168	EAS	AFR	0.00603227
ACH-000398	EUR	AFR	0.00344273
ACH-000492	EUR	AFR	0.149398
ACH-000948	EUR	AFR	0.000222273
ACH-000249	EUR	AFR	0.00168864
ACH-000346	EUR	AFR	0.000237727
ACH-000391	EUR	AFR	0.00243182
ACH-000643	EUR	AFR	0.00285909
ACH-000717	AFR	AFR	0.89407
ACH-000603	EUR	AFR	0.00244909
ACH-000191	EUR	AFR	0.00223591
ACH-000838	EAS	AFR	0.000805
ACH-000918	Admixed	AFR	0.79784
ACH-000754	EUR	AFR	0.00157273
ACH-000142	EUR	AFR	0.00338591
ACH-000210	EAS	AFR	0.000377727
ACH-000267	EUR	AFR	0.000241364
ACH-000802	EAS	AFR	0.00487545
ACH-000363	EUR	AFR	0.0101068
ACH-000037	EUR	AFR	0.00464318
ACH-000534	EUR	AFR	0.00238864
ACH-000833	EUR	AFR	0.00455091
ACH-000636	EUR	AFR	0.003095
ACH-000024	EAS	AFR	0.00134682
ACH-000745	EAS	AFR	0.000915
ACH-000038	EUR	AFR	0.00144364
ACH-000751	EUR	AFR	0.0201309
ACH-000516	EUR	AFR	0.0104623
ACH-000156	EUR	AFR	0.000123636
ACH-000515	EUR	AFR	0.0123227
ACH-000456	EUR	AFR	0.00176409
ACH-000212	EUR	AFR	0.00471455
ACH-000627	EUR	AFR	0.00356409
ACH-000350	EUR	AFR	0.0122855
ACH-000659	EUR	AFR	0.00123364
ACH-000068	EUR	AFR	0.00228409
ACH-000983	EAS	AFR	0.000326364
ACH-000174	EUR	AFR	0.00439773
ACH-000614	EUR	AFR	0.002075
ACH-000895	EUR	AFR	5.13636363636364e-05
ACH-000136	EUR	AFR	0.00242864
ACH-000660	EUR	AFR	0.00851818
ACH-000489	EUR	AFR	0.00239818
ACH-000486	EAS	AFR	0.001555
ACH-000753	EAS	AFR	0.00226909
ACH-000306	EUR	AFR	0.00128955
ACH-000079	Admixed	AFR	0.0588423
ACH-000460	EAS	AFR	0.000866364
ACH-000412	EAS	AFR	0.000865455
ACH-000742	EUR	AFR	0.00252273
ACH-000449	EUR	AFR	0.01103
ACH-000793	EAS	AFR	0.00110682
ACH-000105	EUR	AFR	0.00692
ACH-000159	EAS	AFR	0.000444545
ACH-000109	EUR	AFR	0.0182705
ACH-001067	EUR	AFR	0.000615
ACH-000208	EUR	AFR	0.00283545
ACH-000887	AFR	AFR	0.810401
ACH-001079	AFR	AFR	0.851635
ACH-001205	EUR	AFR	0.00243227
ACH-000279	EUR	AFR	0.0111555
ACH-001087	EUR	AFR	0.00239682
ACH-000315	EUR	AFR	0.000509545
ACH-001224	EUR	AFR	0.000429545
ACH-001175	EUR	AFR	0.000947273
ACH-000300	EUR	AFR	0.00214045
ACH-000016	EUR	AFR	0.001765
ACH-000262	EUR	AFR	0.00346818
ACH-000127	EUR	AFR	0.000137727
ACH-000494	EUR	AFR	0.0145195
ACH-000064	EUR	AFR	0.00219
ACH-001225	AFR	AFR	0.841465
ACH-000600	EUR	AFR	0.000512727
ACH-000170	EUR	AFR	0.00126955
ACH-000642	Admixed	AFR	0.782723
ACH-000175	Admixed	AFR	0.0101845
ACH-000499	EUR	AFR	0.00143818
ACH-000013	EUR	AFR	0.00269364
ACH-000246	EUR	AFR	0.000723636
ACH-001018	EUR	AFR	0.00271182
ACH-000049	EUR	AFR	0.000740909
ACH-001207	EAS	AFR	0.000444091
ACH-000897	EUR	AFR	0.00178273
ACH-000510	EUR	AFR	0.01015
ACH-000851	EUR	AFR	0.00215091
ACH-000205	EAS	AFR	0.00135273
ACH-000243	EUR	AFR	0.009565
ACH-000416	EUR	AFR	0.00665
ACH-000662	EUR	AFR	0.000911818
ACH-000789	AFR	AFR	0.862336
ACH-000826	EUR	AFR	0.00376136
ACH-000980	EUR	AFR	0.00282682
ACH-000858	EAS	AFR	0.00878045
ACH-000924	AFR	AFR	0.822922
ACH-000463	EUR	AFR	0.00120045
ACH-000343	EUR	AFR	0.00749136
ACH-000030	EAS	AFR	0.00368182
ACH-000677	EUR	AFR	0.00308227
ACH-000747	EUR	AFR	0.00217909
ACH-000843	EAS	AFR	0.00198136
ACH-000015	EUR	AFR	0.000613182
ACH-000528	EAS	AFR	0.00210682
ACH-000853	EUR	AFR	0.00386864
ACH-000213	EAS	AFR	0.00665909
ACH-000244	EUR	AFR	0.00181364
ACH-000906	EUR	AFR	0.0123505
ACH-001234	EUR	AFR	0.00939409
ACH-000138	EUR	AFR	0.0027
ACH-000379	EUR	AFR	0.00309864
ACH-000501	EUR	AFR	0.00186909
ACH-000248	EUR	AFR	0.00567682
ACH-000820	EUR	AFR	0.000964545
ACH-000869	EUR	AFR	0.00375045
ACH-000876	EUR	AFR	0.00809364
ACH-000860	EUR	AFR	0.00298455
ACH-000892	EUR	AFR	0.0147282
ACH-000211	EUR	AFR	0.00272182
ACH-000506	EUR	AFR	0.000300909
ACH-000120	EUR	AFR	0.0153055
ACH-000252	EUR	AFR	0.00110182
ACH-000236	EUR	AFR	0.00242455
ACH-000440	Admixed	AFR	0.353748
ACH-000270	EUR	AFR	0.00931182
ACH-000680	EUR	AFR	0.00248091
ACH-000242	EUR	AFR	0.00416364
ACH-000354	EUR	AFR	0.0131609
ACH-000583	EUR	AFR	0.000182727
ACH-000052	EUR	AFR	0.000422727
ACH-000555	EUR	AFR	0.000819091
ACH-000375	Admixed	AFR	0.342623
ACH-000403	EUR	AFR	0.0117777
ACH-000080	EUR	AFR	0.00177864
ACH-000589	EUR	AFR	0.00467273
ACH-000400	EUR	AFR	0.00715136
ACH-000957	EUR	AFR	0.0100441
ACH-000581	EAS	AFR	0.002255
ACH-000041	EUR	AFR	0.00124045
ACH-001021	Admixed	AFR	0.0292291
ACH-000355	EUR	AFR	0.00144227
ACH-000835	EUR	AFR	0.00311591
ACH-000496	EUR	AFR	0.0122273
ACH-000148	EUR	AFR	0.000338182
ACH-000031	EUR	AFR	0.00725773
ACH-001189	EUR	AFR	0.00340136
ACH-000832	EUR	AFR	0.00447636
ACH-000536	EUR	AFR	0.00839682
ACH-000890	EUR	AFR	0.0104209
ACH-000039	EUR	AFR	0.000234545
ACH-000573	EUR	AFR	0.00869
ACH-000934	EUR	AFR	0.000929545
ACH-000846	SAS	AFR	0.00743364
ACH-000061	EUR	AFR	0.00200909
ACH-000334	EUR	AFR	0.00410545
ACH-000017	EUR	AFR	0.00725409
ACH-000443	EAS	AFR	0.000879545
ACH-000527	EAS	AFR	0.000275
ACH-000646	EAS	AFR	0.000275
ACH-000364	EUR	AFR	0.003635
ACH-000427	Admixed	AFR	0.623882
ACH-000699	EUR	AFR	0.0108186
ACH-000055	EUR	AFR	0.0144641
ACH-000624	AFR	AFR	0.855572
ACH-000035	EUR	AFR	0.000415455
ACH-000096	EUR	AFR	0.00872591
ACH-000001	EUR	AFR	0.00340773
ACH-000081	EUR	AFR	0.0126555
ACH-000374	EUR	AFR	0.006035
ACH-000888	EUR	AFR	0.00374045
ACH-000258	EUR	AFR	0.00309045
ACH-000389	EUR	AFR	0.00316636
ACH-000094	EUR	AFR	0.00735727
ACH-000847	EAS	AFR	0.000619091
ACH-001064	AFR	AFR	0.998742
ACH-000260	EUR	AFR	0.00464318
ACH-000928	EAS	AFR	0.000189091
ACH-000265	EAS	AFR	0.00131636
ACH-000091	EUR	AFR	0.000796364
ACH-000239	EAS	AFR	0.00438455
ACH-000786	AFR	AFR	0.979791
ACH-000484	EUR	AFR	0.00364909
ACH-001093	EUR	AFR	0.000414091
ACH-000694	EAS	AFR	0.00145
ACH-000588	EAS	AFR	0.00106864
ACH-000507	EAS	AFR	0.00315955
ACH-000167	EAS	AFR	0.000326364
ACH-000584	EAS	AFR	0.00657455
ACH-000047	EAS	AFR	0.000677727
ACH-000254	EUR	AFR	0.00303045
ACH-000200	EAS	AFR	0.000377727
ACH-000464	EUR	AFR	0.00364955
ACH-000873	EAS	AFR	0.00114909
ACH-000674	EAS	AFR	0.00108045
ACH-000622	EAS	AFR	0.000880455
ACH-000764	EAS	AFR	0.000900909
ACH-001048	EUR	AFR	0.00306318
ACH-000637	EAS	AFR	0.00697727
ACH-000626	EUR	AFR	0.000189091
ACH-000238	EUR	AFR	0.00228
ACH-000256	EUR	AFR	0.00170545
ACH-000085	EAS	AFR	0.000954091
ACH-000469	EAS	AFR	0.00125364
ACH-000307	EAS	AFR	0.00438409
ACH-000132	EAS	AFR	0.00406545
ACH-000598	EAS	AFR	0.000756364
ACH-000877	AFR	AFR	0.998508
ACH-000678	EAS	AFR	0.00145
ACH-000162	EUR	AFR	0.0189582
ACH-000341	Admixed	AFR	0.236424
ACH-001036	EAS	AFR	0.00267773
ACH-000108	EAS	AFR	0.001495
ACH-000946	EAS	AFR	0
ACH-000419	EAS	AFR	0.00245182
ACH-000668	Admixed	AFR	0.783262
ACH-000087	EUR	AFR	0.000789545
ACH-000972	EAS	AFR	0.000379091
ACH-000151	EUR	AFR	0.00759364
ACH-000990	EAS	AFR	0.000265455
ACH-000360	EUR	AFR	0.00118182
ACH-000914	EUR	AFR	0.000265
ACH-000005	EUR	AFR	0.0145382
ACH-000386	AFR	AFR	0.870492
ACH-000697	EAS	AFR	0.000553636
ACH-000541	EAS	AFR	0.00105636
ACH-000146	EAS	AFR	0.000795
ACH-000077	EUR	AFR	0.000137727
ACH-000446	EAS	AFR	0.000374091
ACH-000276	EUR	AFR	0.0179977
ACH-000498	EAS	AFR	0.000377727
ACH-000576	EAS	AFR	0.000756364
ACH-000097	EUR	AFR	0.00155091
ACH-000157	EAS	AFR	0.000486818
ACH-000445	EAS	AFR	0.000796818
ACH-000961	EAS	AFR	0.000326364
ACH-000353	EAS	AFR	0.00183182
ACH-000201	EUR	AFR	0.00164409
ACH-000782	EUR	AFR	0.00105591
ACH-000599	EUR	AFR	0.00244636
ACH-000347	EAS	AFR	0.000375455
ACH-000332	EAS	AFR	0.00531545
ACH-000293	EUR	AFR	0.00309045
ACH-000978	EAS	AFR	0.00133182
ACH-000954	EAS	AFR	0.00029
ACH-000639	EUR	AFR	0.00652091
ACH-000423	EUR	AFR	0.00653545
ACH-000320	EAS	AFR	0.00158455
ACH-000582	EUR	AFR	0.00303545
ACH-000046	EUR	AFR	0.00260909
ACH-000945	EUR	AFR	0.000102727
ACH-000638	EUR	AFR	0.00165591
ACH-000824	EAS	AFR	0.00106455
ACH-000993	EAS	AFR	0.000454091
ACH-000913	EUR	AFR	0.000446818
ACH-000927	EUR	AFR	0.00193591
ACH-000259	EUR	AFR	0.00240409
ACH-000977	EUR	AFR	0.0112318
ACH-000985	EUR	AFR	0.0135195
ACH-000647	EAS	AFR	0.00419545
ACH-000855	EAS	AFR	0
ACH-000023	EUR	AFR	0.00284727
ACH-000865	EAS	AFR	0.000629545
ACH-000791	EAS	AFR	0.00497318
ACH-000562	EUR	AFR	0.00253409
ACH-000784	EAS	AFR	0.000873636
ACH-001233	EUR	AFR	0.00367227
ACH-001125	EUR	AFR	0.00166136
ACH-000098	EUR	AFR	0.00102182
ACH-001044	EUR	AFR	0.00268636
ACH-000263	EAS	AFR	0.000724091
ACH-000950	EUR	AFR	0.00104545
ACH-001113	EAS	AFR	0.00270591
ACH-000809	EAS	AFR	0.00329545
ACH-000812	EUR	AFR	0.00401045
ACH-000027	EUR	AFR	0.000753182
ACH-000435	EUR	AFR	0.000717727
ACH-000062	EAS	AFR	0.000658182
ACH-001126	EUR	AFR	0.000201818
ACH-000777	EAS	AFR	0.000711364
ACH-000880	Admixed	AFR	0.0310645
ACH-000190	EUR	AFR	0.000527273
ACH-000323	EUR	AFR	0.00504409
ACH-000226	EUR	AFR	0.0108586
ACH-001098	EUR	AFR	0.00824545
ACH-000631	EAS	AFR	0.00254091
ACH-001000	EUR	AFR	0.00685091
ACH-000102	EUR	AFR	0.00107682
ACH-000137	EUR	AFR	0.000947273
ACH-000756	EAS	AFR	0
ACH-000667	EUR	AFR	0.000945
ACH-000823	EAS	AFR	0.00113364
ACH-000693	EAS	AFR	0.000341364
ACH-001198	EUR	AFR	0.000824545
ACH-000362	EAS	AFR	0.000562727
ACH-000570	EAS	AFR	0.000794091
ACH-000488	EAS	AFR	0
ACH-000399	EUR	AFR	0.00949273
ACH-000477	EUR	AFR	0.00340455
ACH-000118	EAS	AFR	0.00314273
ACH-000207	EUR	AFR	0.00101045
ACH-000909	EAS	AFR	0.00129864
ACH-000408	EAS	AFR	0.00195591
ACH-000219	EUR	AFR	0.00961273
ACH-000767	EUR	AFR	0.00109
ACH-000264	EUR	AFR	0.00462091
ACH-000232	EUR	AFR	0.000385909
ACH-000878	AFR	AFR	0.884189
ACH-000585	EUR	AFR	0.0174791
ACH-000348	EUR	AFR	0.00125864
ACH-000665	EUR	AFR	0.00194682
ACH-000750	EUR	AFR	0.000800909
ACH-000628	EUR	AFR	0.00266273
ACH-000702	EUR	AFR	5e-04
ACH-000176	EUR	AFR	0.00202636
ACH-000571	EUR	AFR	0.00665955
ACH-000915	EUR	AFR	0.00446
ACH-000817	Admixed	AFR	0.773451
ACH-000601	EUR	AFR	0.0109841
ACH-000799	EUR	AFR	0.00114545
ACH-001042	EUR	AFR	0.00293636
ACH-000615	EUR	AFR	0.0132423
ACH-000551	EUR	AFR	0.0110423
ACH-000769	EAS	AFR	0.000831364
ACH-000311	EUR	AFR	0.00138591
ACH-000651	EUR	AFR	0.00112591
ACH-000944	AFR	AFR	0.989787
ACH-000380	EAS	AFR	0.000398636
ACH-000572	EUR	AFR	0.00130136
ACH-000796	EAS	AFR	0.00162227
ACH-000956	EUR	AFR	0.00198136
ACH-000574	EAS	AFR	0.001825
ACH-000874	EUR	AFR	0.00395136
ACH-000663	EAS	AFR	0.000887727
ACH-001049	EUR	AFR	0.00392727
ACH-000291	EUR	AFR	0.00709591
ACH-000525	EUR	AFR	0.00373818
ACH-001127	EUR	AFR	0.00202409
ACH-000644	EUR	AFR	0.000723182
ACH-000163	EUR	AFR	0.00300727
ACH-000371	EUR	AFR	0.000937273
ACH-000703	EUR	AFR	0.00167318
ACH-000235	EUR	AFR	0.00130955
ACH-000297	EUR	AFR	0.00111409
ACH-001061	EUR	AFR	0.00284773
ACH-000002	EUR	AFR	0.00742318
ACH-000542	EUR	AFR	0.00394636
ACH-000720	EUR	AFR	0.000773636
ACH-000931	EUR	AFR	0.00179091
ACH-000060	EUR	AFR	0.00627864
ACH-000053	EUR	AFR	0.000421818
ACH-000261	EAS	AFR	0.00126182
ACH-000816	EUR	AFR	0.000320909
ACH-000470	EUR	AFR	0.00237318
ACH-000430	EAS	AFR	0.000326364
ACH-000330	EUR	AFR	0.00649591
ACH-000381	EUR	AFR	0.00206591
ACH-001190	EUR	AFR	0.01187
ACH-000730	EUR	AFR	0.00326227
ACH-000979	EUR	AFR	0.003755
ACH-000308	EUR	AFR	0.002205
ACH-000810	EUR	AFR	0.000882727
ACH-000819	EUR	AFR	0.00490091
ACH-000849	AFR	AFR	0.911985
ACH-000763	AFR	AFR	0.923483
ACH-000670	EAS	AFR	0.000939091
ACH-000719	EAS	AFR	0.000918636
ACH-001024	EUR	AFR	0.00128591
ACH-000040	EUR	AFR	0.00621773
ACH-000740	EUR	AFR	0.004855
ACH-000535	EUR	AFR	0.00273318
ACH-000502	EAS	AFR	0.00392636
ACH-000234	EUR	AFR	0.00190636
ACH-000936	EUR	AFR	0.000774091
ACH-000521	EUR	AFR	0.00091
ACH-000222	EUR	AFR	0.00223545
ACH-000879	EUR	AFR	5.13636363636364e-05
ACH-000192	EUR	AFR	0.00148545
ACH-000045	EUR	AFR	0.00127182
ACH-000075	EUR	AFR	0.00179864
ACH-000768	EUR	AFR	0.0315164
ACH-000409	EAS	AFR	0.00200227
ACH-000395	EUR	AFR	0.000463182
ACH-000988	EUR	AFR	0.00113273
ACH-000911	EAS	AFR	0.000240455
ACH-000800	EUR	AFR	0.00309364
ACH-000473	EUR	AFR	0.00186682
ACH-000450	EUR	AFR	0.00160364
ACH-000579	EUR	AFR	0.00205091
ACH-000117	EUR	AFR	0.00107636
ACH-000669	EUR	AFR	0.00312955
ACH-000881	EUR	AFR	0.000537273
ACH-000788	EUR	AFR	0.00531818
ACH-000558	EUR	AFR	0.00183364
ACH-000524	EAS	AFR	0.00128682
ACH-000842	EUR	AFR	5.13636363636364e-05
ACH-001318	AFR	AFR	0.999148
ACH-001239	EUR	AFR	0.00198364
ACH-001089	EAS	AFR	0.000940455
ACH-000550	EUR	AFR	0.00225955
ACH-000022	EUR	AFR	0.00302409
ACH-000442	EAS	AFR	0.00147545
ACH-000327	EUR	AFR	0.0130045
ACH-000540	EUR	AFR	0.0120286
ACH-000422	EAS	AFR	0.00081
ACH-000188	EUR	AFR	0.00623091
ACH-000018	EUR	AFR	0
ACH-000247	EAS	AFR	0.00112182
ACH-000223	EUR	AFR	0.00375591
ACH-000478	EAS	AFR	0.00265318
ACH-000103	EUR	AFR	0.000245909
ACH-000221	EAS	AFR	0.000730909
ACH-000493	EAS	AFR	0.00141682
ACH-000420	EAS	AFR	0.00373227
ACH-001039	EUR	AFR	5.13636363636364e-05
ACH-000111	EUR	AFR	0.00101409
ACH-000725	EUR	AFR	0.00639
ACH-000310	EUR	AFR	0.000434545
ACH-000009	EUR	AFR	0.000520909
ACH-000153	EUR	AFR	0.00382091
ACH-000666	EUR	AFR	0.00649864
ACH-000072	EAS	AFR	0.00153091
ACH-000953	EUR	AFR	0.00393136
ACH-000406	EUR	AFR	0.000431364
ACH-000960	Admixed	AFR	0.168146
ACH-000322	EUR	AFR	0.000240455
ACH-000465	EUR	AFR	0.0116755
ACH-000104	EUR	AFR	0.00888318
ACH-000413	EAS	AFR	0.000275
ACH-000067	EUR	AFR	0.00351727
ACH-000329	EUR	AFR	0.00176955
ACH-000530	EUR	AFR	0.00355818
ACH-000722	EAS	AFR	0.00312545
ACH-000621	AFR	AFR	0.854282
ACH-000759	AFR	AFR	0.89529
ACH-000841	EUR	AFR	0
ACH-000967	EAS	AFR	0.000377727
ACH-000433	EUR	AFR	0.0122945
ACH-000567	EUR	AFR	0.0141714
ACH-000359	EUR	AFR	0.0132941
ACH-000155	EUR	AFR	0.00654045
ACH-001171	EUR	AFR	0.00592409
ACH-000054	EUR	AFR	0.000533182
ACH-000335	EUR	AFR	0.00213227
ACH-000285	EUR	AFR	0.0203473
ACH-000417	EUR	AFR	0.00193818
ACH-001318.1	AFR	AFR	0.999148
ACH-000298	EUR	AFR	0.00910045
ACH-000675	EUR	AFR	0.002605
ACH-000904	EUR	AFR	0.00129773
ACH-000875	EUR	AFR	0.00180227
ACH-000384	EUR	AFR	0.00210591
ACH-000448	EUR	AFR	0.00324091
ACH-000893	EUR	AFR	0.00234773
ACH-000871	EUR	AFR	0.00345182
ACH-000943	AFR	AFR	0.823211
ACH-000727	EUR	AFR	0.0143664
ACH-000797	AFR	AFR	0.931881
ACH-000114	EUR	AFR	0.00226545
ACH-000923	EUR	AFR	0.0102182
ACH-000392	EUR	AFR	0.000921364
ACH-000069	EUR	AFR	0.00340273
ACH-000951	EUR	AFR	0.00135909
ACH-000164	EUR	AFR	0.00162318
ACH-000718	EUR	AFR	0.00160182
ACH-000366	Admixed	AFR	0.01542
ACH-000616	EUR	AFR	0.00114045
ACH-000059	EUR	AFR	0.000960455
ACH-000129	EUR	AFR	0.000472727
ACH-000475	EAS	AFR	0.00172545
ACH-000654	AFR	AFR	1
ACH-001091	EUR	AFR	0.00304955
ACH-000229	Admixed	AFR	0.00780318
ACH-000382	EUR	AFR	0.00207636
ACH-000187	EUR	AFR	0.00119409
ACH-000101	EUR	AFR	0.00159636
ACH-000864	EUR	AFR	0.00346818
ACH-000166	EAS	AFR	0.00104909
ACH-000056	EUR	AFR	0.000951364
ACH-000596	EUR	AFR	0.000350455
ACH-000462	AFR	AFR	0.802728
ACH-000982	EUR	AFR	0.00223045
ACH-000929	AFR	AFR	0.890342
ACH-001094	Admixed	AFR	0.00294818
ACH-000113	EUR	AFR	0.00230364
ACH-000121	EUR	AFR	0.00149136
ACH-000968	EUR	AFR	0.00835545
ACH-000415	EUR	AFR	0.00214591
ACH-000958	EUR	AFR	0.00108818
ACH-000020	EUR	AFR	0.00105773
ACH-000545	EUR	AFR	0.00368409
ACH-000905	Admixed	AFR	0.326327
ACH-000441	EUR	AFR	0.00288136
ACH-000065	EUR	AFR	0.00153182
ACH-000771	EUR	AFR	0.00102773
ACH-000732	EUR	AFR	0.000189091
ACH-000704	EUR	AFR	0.00254909
ACH-000815	EAS	AFR	0.00158364
ACH-000688	EUR	AFR	0.00151682
ACH-000432	EUR	AFR	0.00392545
ACH-000165	EUR	AFR	0.002195
ACH-000411	EUR	AFR	0.000919091
ACH-000952	AFR	AFR	0.930288
ACH-000743	EUR	AFR	0.00324545
ACH-000604	EAS	AFR	0.00587045
ACH-000198	EUR	AFR	0.00229591
ACH-000920	EAS	AFR	0.000666364
ACH-001047	EUR	AFR	0.00246955
ACH-000123	EUR	AFR	0.00226136
ACH-000508	EUR	AFR	0.00139864
ACH-001129	EUR	AFR	0.00033
ACH-001043	Admixed	AFR	0.782175
ACH-000204	EUR	AFR	0.00238636
ACH-000230	EUR	AFR	0.000743182
ACH-000135	EUR	AFR	0.000170909
ACH-000301	EUR	AFR	0.0992732
ACH-000193	EUR	AFR	0.000990455
ACH-000705	EAS	AFR	0.00271591
ACH-000194	EUR	AFR	0.001375
ACH-000827	EUR	AFR	0.00518636
ACH-000735	EUR	AFR	0.00232091
ACH-000457	EUR	AFR	0.00237318
ACH-000520	EUR	AFR	0.00173455
ACH-000070	EUR	AFR	0.00308318
ACH-000220	EUR	AFR	0.00292591
ACH-000912	EUR	AFR	0.00790909
ACH-000184	EUR	AFR	0.009835
ACH-000183	EUR	AFR	0.000990909
ACH-000940	EUR	AFR	0.000999545
ACH-000106	EUR	AFR	0.00128818
ACH-001183	EUR	AFR	0.00185409
ACH-000224	EUR	AFR	0.00198318
ACH-001072	EAS	AFR	0.00152091
ACH-000606	EUR	AFR	0.00305455
ACH-000619	EUR	AFR	0.000900909
ACH-000241	EAS	AFR	0.00137136
ACH-000695	EUR	AFR	0.003295
ACH-000014	EUR	AFR	0.000913182
ACH-000608	EUR	AFR	0.00112818
ACH-000938	EUR	AFR	0.00157909
ACH-000032	EUR	AFR	0.00205818
ACH-000672	EAS	AFR	0
ACH-000610	EUR	AFR	0.00136136
ACH-000390	EUR	AFR	0.00471091
ACH-000859	SAS	AFR	0.003045
ACH-000755	EUR	AFR	0.00309273
ACH-000563	EAS	AFR	0.00350409
ACH-000783	EUR	AFR	0.00727545
ACH-000837	EUR	AFR	0.00581955
ACH-000721	EAS	AFR	0.00481091
ACH-001249	EUR	AFR	0.00161045
ACH-000848	EAS	AFR	0.000548636
ACH-000538	AFR	AFR	0.807228
ACH-000092	EUR	AFR	0.00168273
ACH-000595	EUR	AFR	0.00277818
ACH-000932	EAS	AFR	0.00147864
ACH-000145	EUR	AFR	0.000345
ACH-000976	EAS	AFR	0.000720909
ACH-000916	EUR	AFR	0.00416545
ACH-000019	EUR	AFR	0.00108545
ACH-000939	EUR	AFR	0.0109677
ACH-000227	EAS	AFR	0.000402727
ACH-000351	EAS	AFR	0.000326364
ACH-000640	EUR	AFR	0.0103895
ACH-000231	EAS	AFR	0.000679091
ACH-000444	EAS	AFR	0.00343545
ACH-000758	EAS	AFR	0.00116273
ACH-000345	EAS	AFR	0.000361364
ACH-000303	EAS	AFR	0.000857727
ACH-000479	EAS	AFR	0.001165
ACH-000269	EAS	AFR	0.00204636
ACH-000203	EAS	AFR	0.001285
ACH-000284	EUR	AFR	0.00184409
ACH-000738	EAS	AFR	0.00574727
ACH-000984	EAS	AFR	0.000825455
ACH-001016	EUR	AFR	0.013915
ACH-000147	EUR	AFR	0.0151432
ACH-000358	EUR	AFR	0.0153968
ACH-000076	EAS	AFR	0.000724545
ACH-000714	EAS	AFR	0.000882273
ACH-000180	EUR	AFR	0.00111955
ACH-000539	Admixed	AFR	0.0189073
ACH-000814	EUR	AFR	0.00135364
ACH-000609	EUR	AFR	0.00291455
ACH-000250	EAS	AFR	0.00258545
ACH-000900	Admixed	AFR	0.735243
ACH-000529	EUR	AFR	0.0115391
ACH-000862	EAS	AFR	0.000497273
ACH-000051	EUR	AFR	0.00146636
ACH-000994	EAS	AFR	0.000326364
ACH-001145	EUR	AFR	0.000148636
ACH-000331	EUR	AFR	0.00836
ACH-000050	EUR	AFR	0.00200773
ACH-000312	EUR	AFR	0.0209377
ACH-001037	EAS	AFR	0.00135818
ACH-000770	EAS	AFR	0.000351364
ACH-000367	EUR	AFR	0.000738182
ACH-000296	EAS	AFR	0.00153727
ACH-000766	Admixed	AFR	0.702952
ACH-000776	EAS	AFR	0.00100273
ACH-000021	EUR	AFR	0.000637273
ACH-000437	EUR	AFR	0.00677318
ACH-000801	EUR	AFR	0
ACH-000996	EAS	AFR	0.000452273
ACH-000472	EAS	AFR	0.000275
ACH-000564	EAS	AFR	0.000377727
ACH-000774	EAS	AFR	0.000241818
ACH-000778	EAS	AFR	0.000377727
ACH-000426	EAS	AFR	0.00192318
ACH-000505	EAS	AFR	0.000341364
ACH-000962	EUR	AFR	0.000603636
ACH-000889	EAS	AFR	0.000379091
ACH-000974	EAS	AFR	0.000380909
ACH-000561	EAS	AFR	0.000379091
ACH-000480	EAS	AFR	0.00173318
ACH-000683	EAS	AFR	0.000478636
ACH-000686	EAS	AFR	0.00301955
ACH-000807	EAS	AFR	0.00804545
ACH-000370	EAS	AFR	0.000917273
ACH-000344	EAS	AFR	0.00254045
ACH-000368	EAS	AFR	0.00121682
ACH-000989	EAS	AFR	0.000351364
ACH-000543	EAS	AFR	0.00172545
ACH-000991	EAS	AFR	0.000377727
ACH-000537	EAS	AFR	0.00671091
ACH-000955	EAS	AFR	0.00114364
ACH-000998	EAS	AFR	0.000720909
ACH-000324	EAS	AFR	0.000680909
ACH-000959	EAS	AFR	0.000359545
ACH-000289	EAS	AFR	0.00170682
ACH-000513	EAS	AFR	0.00127318
ACH-000692	EAS	AFR	0.00132136
ACH-000736	EAS	AFR	0.00273
ACH-000560	EAS	AFR	0.00334318
ACH-000549	EAS	AFR	0.00896
ACH-000708	EAS	AFR	0.00344636
ACH-000471	EAS	AFR	0.00229318
ACH-000578	EUR	AFR	0.00342545
ACH-000746	EAS	AFR	0.0104559
ACH-000407	EAS	AFR	0.00322091
ACH-000325	EAS	AFR	0.00480182
ACH-000316	EAS	AFR	0.00124818
ACH-000255	EAS	AFR	0.00179682
ACH-000268	EAS	AFR	0.00216
ACH-000933	EAS	AFR	0.000379091
ACH-000485	EAS	AFR	0.000951364
ACH-000898	EAS	AFR	0.00102818
ACH-000671	EAS	AFR	0.00179864
ACH-000237	EAS	AFR	0.00236273
ACH-000715	EAS	AFR	0.00256409
ACH-000970	EAS	AFR	0.000528182
ACH-000635	EAS	AFR	0.00751136
ACH-000623	EAS	AFR	0.00501591
ACH-000280	EAS	AFR	0.00275909
ACH-000907	EAS	AFR	0.000705
ACH-000868	Admixed	AFR	0.7867
ACH-000318	EAS	AFR	0.00411455
ACH-000225	EAS	AFR	0.00662045
ACH-000189	EAS	AFR	0.00109682
ACH-000458	EAS	AFR	0.000477273
ACH-000141	EAS	AFR	0.00193409
ACH-000454	EUR	AFR	0.00304
ACH-000266	EAS	AFR	0.0141145
ACH-000209	EAS	AFR	0.000724545
ACH-000532	EAS	AFR	0.0167486
ACH-000947	EAS	AFR	0.000803182
ACH-001101	EAS	AFR	0.0106418
ACH-000377	EAS	AFR	0.00263091
ACH-000908	EAS	AFR	0.000828182
ACH-000999	EAS	AFR	0.000750455
ACH-000195	EAS	AFR	0.00793955
ACH-000517	EAS	AFR	0.00559409
ACH-001088	EAS	AFR	0.00529682
ACH-000305	EAS	AFR	0.0139377
ACH-000086	EAS	AFR	0.00178136
ACH-001162	EAS	AFR	0.000104091
ACH-000466	EAS	AFR	0.00601409
ACH-000808	EAS	AFR	0.00201091
ACH-000126	EAS	AFR	0.00644045
ACH-000641	EAS	AFR	0.00283364
ACH-000093	EUR	AFR	0.00139591
ACH-000088	EUR	AFR	0.00313682
ACH-001150	EAS	AFR	0.00269045
ACH-000429	AFR	AFR	0.814786
ACH-000317	EAS	AFR	0.00106682
ACH-000886	EUR	AFR	0.00296273
ACH-000495	EAS	AFR	0.00200273
ACH-000434	EUR	AFR	0.00961136
ACH-000836	EAS	AFR	0.00036
ACH-000452	EAS	AFR	0.00147545
ACH-000044	EUR	AFR	0.00317455
ACH-000949	EAS	AFR	0.000379091
ACH-000468	EAS	AFR	0.00273818
ACH-000483	EAS	AFR	0.00593318
ACH-000917	EAS	AFR	0.00310409
ACH-000607	EAS	AFR	0.00382909
ACH-000648	Admixed	AFR	0.687282
ACH-000987	EUR	AFR	0.0102186
ACH-000546	EAS	AFR	0.000308636
ACH-000592	EAS	AFR	0.00330864
ACH-000831	EAS	AFR	0.00371364
ACH-000071	EUR	AFR	0.00210818
ACH-000773	EAS	AFR	0.00156909
ACH-000431	EUR	AFR	0.0168609
ACH-000605	EAS	AFR	0.000988636
ACH-000723	EAS	AFR	0.00126545
ACH-000726	EAS	AFR	0.00513
ACH-000762	EAS	AFR	0.000359545
ACH-000630	EAS	AFR	0.00399909
ACH-000461	EAS	AFR	0.000725455
ACH-000992	EUR	AFR	0.00356045
ACH-000459	EAS	AFR	0.000733182
ACH-001306	EAS	AFR	0.00104
ACH-000500	EAS	AFR	0.00649136
ACH-000302	EAS	AFR	0.000836818
ACH-000173	EAS	AFR	0.000957727
ACH-000728	EAS	AFR	0.000680909
ACH-000710	EUR	AFR	0.002145
ACH-000731	EAS	AFR	0.00545409
ACH-000110	EAS	AFR	0.00383318
ACH-001214	EUR	AFR	0.00647636
ACH-000161	EUR	AFR	0.00104182
ACH-000941	EAS	AFR	0.00119136
ACH-000333	EAS	AFR	0.000826818
ACH-001188	EUR	AFR	5.13636363636364e-05
ACH-000004	EUR	AFR	0.0153395
ACH-001023	EUR	AFR	0.00366591
ACH-000903	EUR	AFR	0.00123955
ACH-001075	AFR	AFR	0.847789
ACH-000658	EAS	AFR	0.000497273
ACH-000197	EAS	AFR	0.000189091
ACH-000028	EUR	AFR	0.000979545
ACH-000830	EUR	AFR	0.00143091
ACH-000902	EUR	AFR	0.0140436
ACH-000926	EUR	AFR	0.00130591
ACH-000921	Admixed	AFR	0.729864
ACH-000150	EUR	AFR	0.00175773
ACH-000884	EUR	AFR	0.00140545
ACH-000661	EUR	AFR	0.00297318
ACH-000973	EUR	AFR	0.00119182
ACH-000397	EAS	AFR	0.000341364
ACH-000554	EUR	AFR	0.00524636
ACH-000352	EUR	AFR	0.00539455
ACH-000737	Admixed	AFR	0.751474
ACH-000100	EUR	AFR	0.00186909
ACH-000405	EUR	AFR	0.00773727
ACH-000274	EAS	AFR	0.00055
ACH-000894	EUR	AFR	0.00226227
ACH-000935	EUR	AFR	0.00383455
ACH-000981	EUR	AFR	0.00824091
ACH-000217	EAS	AFR	0.000226364
ACH-000116	EUR	AFR	0.00931136
ACH-000930	AFR	AFR	0.860907
ACH-000986	EUR	AFR	0.000151364
ACH-000342	EUR	AFR	0.00905818
ACH-001130	EAS	AFR	0.000699091
ACH-000287	EUR	AFR	0.00131182
ACH-000798	EUR	AFR	0.00196818
ACH-000645	EUR	AFR	0.00320773
ACH-000657	AFR	AMR	0.000550455
ACH-000617	EUR	AMR	0.020405
ACH-000685	AFR	AMR	0.0272741
ACH-000632	EUR	AMR	0.000992273
ACH-000171	EUR	AMR	0
ACH-000863	EUR	AMR	0
ACH-000971	EUR	AMR	0.00118182
ACH-000178	EUR	AMR	0.00136636
ACH-000822	EUR	AMR	0
ACH-000713	EUR	AMR	0.0140945
ACH-000042	EUR	AMR	0.002505
ACH-000552	EUR	AMR	0.00399545
ACH-001015	AFR	AMR	0.00152091
ACH-000580	EUR	AMR	0.0243314
ACH-000857	SAS	AMR	0.000928182
ACH-000587	EUR	AMR	0.00302909
ACH-000681	EUR	AMR	0
ACH-000839	AFR	AMR	0.0214018
ACH-000288	EUR	AMR	0
ACH-000997	EUR	AMR	0
ACH-000404	EUR	AMR	0.000599091
ACH-000048	EUR	AMR	0.00933773
ACH-001092	EUR	AMR	0.00431227
ACH-000752	EUR	AMR	0.000865
ACH-000090	EUR	AMR	0
ACH-000139	EUR	AMR	0.00287545
ACH-000107	EUR	AMR	0.00760545
ACH-000966	EUR	AMR	0
ACH-000739	Admixed	AMR	0.334105
ACH-000696	EUR	AMR	0.00712636
ACH-001065	EUR	AMR	0.00224864
ACH-000633	EAS	AMR	0.00165727
ACH-000885	EUR	AMR	0.009165
ACH-000684	EAS	AMR	0.00147409
ACH-000761	EAS	AMR	0.00569364
ACH-000701	EAS	AMR	0.00309091
ACH-000547	EUR	AMR	0.00222773
ACH-000969	EUR	AMR	0.00235364
ACH-000376	EUR	AMR	0
ACH-000304	EUR	AMR	0
ACH-000447	EUR	AMR	0
ACH-000290	EUR	AMR	0
ACH-000383	EUR	AMR	0.00207682
ACH-000679	Admixed	AMR	0.0415541
ACH-000401	EUR	AMR	0
ACH-000963	EAS	AMR	0.00190136
ACH-000910	EUR	AMR	0
ACH-000620	EAS	AMR	0.00511045
ACH-000476	EAS	AMR	0.00873
ACH-000724	EUR	AMR	0.00335045
ACH-000729	Admixed	AMR	0.0176809
ACH-000393	EAS	AMR	0.00424682
ACH-000650	EUR	AMR	0
ACH-000709	EAS	AMR	0.00242955
ACH-000544	EUR	AMR	0
ACH-000919	EAS	AMR	0.00382864
ACH-001045	EUR	AMR	0.000250455
ACH-000649	EUR	AMR	0.00292545
ACH-000361	EUR	AMR	0
ACH-000748	AFR	AMR	0.000718636
ACH-000577	EAS	AMR	0.00488909
ACH-000281	EAS	AMR	0.0275882
ACH-000734	EAS	AMR	0.00208045
ACH-000805	EUR	AMR	0.000569091
ACH-000115	EUR	AMR	0.00392182
ACH-000652	EAS	AMR	0.00258909
ACH-000186	EUR	AMR	0.0189082
ACH-000511	EUR	AMR	0.00866955
ACH-000965	EUR	AMR	0.000282273
ACH-000553	EAS	AMR	0.0265577
ACH-000840	EUR	AMR	0.0140868
ACH-000481	EUR	AMR	0.000196818
ACH-000378	EUR	AMR	0.00388455
ACH-000152	EUR	AMR	0.000445
ACH-000396	EUR	AMR	0.000937727
ACH-000425	EUR	AMR	0
ACH-000309	EUR	AMR	0.00156591
ACH-001138	EUR	AMR	0.0175382
ACH-000119	EUR	AMR	0.0110345
ACH-000566	EUR	AMR	0
ACH-000439	EAS	AMR	0.000438636
ACH-000806	EUR	AMR	0.00242182
ACH-000518	EUR	AMR	0
ACH-000772	AFR	AMR	0.00754409
ACH-000850	SAS	AMR	0.000673182
ACH-000803	Admixed	AMR	0.218344
ACH-001203	EUR	AMR	0.0138714
ACH-000780	EUR	AMR	0
ACH-000271	EUR	AMR	0.0139
ACH-000844	EUR	AMR	0.0256018
ACH-000394	EUR	AMR	0.00110227
ACH-000882	EUR	AMR	0.00375773
ACH-000794	EUR	AMR	0.09497
ACH-000134	EUR	AMR	0.00135045
ACH-000937	EUR	AMR	0
ACH-000586	EUR	AMR	0
ACH-000321	EAS	AMR	0.00207045
ACH-000365	EUR	AMR	0.000862727
ACH-000487	EAS	AMR	0.00333864
ACH-000292	EUR	AMR	0
ACH-000083	EUR	AMR	0.00045
ACH-000942	EAS	AMR	0.00215136
ACH-000749	EUR	AMR	0.000778636
ACH-000656	EUR	AMR	0.000561818
ACH-001321	EUR	AMR	0.000745455
ACH-000007	EUR	AMR	0.000497727
ACH-000169	EUR	AMR	0.0298209
ACH-000795	EUR	AMR	0.00180227
ACH-000765	EUR	AMR	0.00547136
ACH-000338	EUR	AMR	0.0174355
ACH-000899	EUR	AMR	0.000337727
ACH-000526	Admixed	AMR	0.658744
ACH-000124	EUR	AMR	0.00193409
ACH-000228	EUR	AMR	0.00172545
ACH-000453	EAS	AMR	0.00475409
ACH-000257	EUR	AMR	0.00196318
ACH-000130	EAS	AMR	0.00511818
ACH-000503	EUR	AMR	0.000561364
ACH-000387	EAS	AMR	0.00652045
ACH-000834	AFR	AMR	0.0122309
ACH-000867	EUR	AMR	0.00108318
ACH-000896	EUR	AMR	0.000554545
ACH-000369	EAS	AMR	0.00522227
ACH-001230	EAS	AMR	0.00673773
ACH-000218	EAS	AMR	0.00162227
ACH-000804	EAS	AMR	0.00465955
ACH-000336	EUR	AMR	0.022195
ACH-000357	EAS	AMR	0.00622318
ACH-000012	EUR	AMR	0.00380409
ACH-000388	EUR	AMR	0
ACH-000073	EUR	AMR	0
ACH-000278	EUR	AMR	0.00418955
ACH-000785	EUR	AMR	0.0362955
ACH-000787	EUR	AMR	0
ACH-000514	EUR	AMR	0
ACH-000154	EUR	AMR	0.00194818
ACH-000122	EUR	AMR	0.00262909
ACH-000922	EUR	AMR	0.00193227
ACH-000078	EUR	AMR	0.00154227
ACH-000421	EUR	AMR	0.00144318
ACH-000326	EUR	AMR	0.0215118
ACH-000095	EUR	AMR	0.00101636
ACH-000829	EUR	AMR	0.00127773
ACH-000733	EUR	AMR	0
ACH-000349	AFR	AMR	0.0311245
ACH-000707	AFR	AMR	0
ACH-000066	EUR	AMR	0
ACH-000691	AFR	AMR	0.00993818
ACH-000277	Admixed	AMR	0.607014
ACH-000866	AFR	AMR	0.0462132
ACH-000149	EUR	AMR	0.00241636
ACH-000523	EUR	AMR	0.001045
ACH-000818	EUR	AMR	0.000477727
ACH-000522	EUR	AMR	0.00269273
ACH-000158	EUR	AMR	0.00270591
ACH-000181	EUR	AMR	0.00162045
ACH-000519	EUR	AMR	0.00416364
ACH-000451	EUR	AMR	0.000770455
ACH-000082	EUR	AMR	0.00140182
ACH-000565	EAS	AMR	0.000529091
ACH-000687	EUR	AMR	0.00136727
ACH-000698	EUR	AMR	0.0132541
ACH-000925	EUR	AMR	0.00111227
ACH-000482	EAS	AMR	0.0485864
ACH-000557	Admixed	AMR	0.00979136
ACH-000414	EUR	AMR	0.00257227
ACH-000177	EUR	AMR	0.0125409
ACH-000282	EUR	AMR	0.00964591
ACH-000612	AFR	AMR	0.00325318
ACH-001001	Admixed	AMR	0.00449773
ACH-000852	Admixed	AMR	0.278933
ACH-000509	EUR	AMR	0
ACH-000845	Admixed	AMR	0.0316236
ACH-000870	EUR	AMR	0.000344091
ACH-000883	EUR	AMR	0
ACH-000356	EAS	AMR	0.000735455
ACH-000467	EAS	AMR	0.0172441
ACH-000438	EAS	AMR	0.00504364
ACH-000313	EAS	AMR	0.000505455
ACH-000594	EUR	AMR	0
ACH-001307	EAS	AMR	0.00179045
ACH-000811	EUR	AMR	0
ACH-000424	EUR	AMR	0.00586545
ACH-000828	Admixed	AMR	0.0109427
ACH-000131	EUR	AMR	0.000685
ACH-000074	EAS	AMR	0.00341636
ACH-000568	Admixed	AMR	0.684604
ACH-000245	EUR	AMR	0
ACH-000140	EUR	AMR	0.00750045
ACH-000008	EUR	AMR	0
ACH-000491	Admixed	AMR	0.240444
ACH-000781	EUR	AMR	0.000320909
ACH-000133	EUR	AMR	0.000651818
ACH-000063	EUR	AMR	0.0192245
ACH-000744	EUR	AMR	0.000905909
ACH-000179	EUR	AMR	0.00137682
ACH-000144	EAS	AMR	0.00826364
ACH-000319	EUR	AMR	0.0178786
ACH-000625	Admixed	AMR	0.00931045
ACH-000569	EUR	AMR	0.000473636
ACH-000043	EUR	AMR	0.000862727
ACH-001146	EUR	AMR	0.000510909
ACH-000590	EUR	AMR	0.000243182
ACH-000790	EUR	AMR	0.00271409
ACH-000373	EAS	AMR	0.00140227
ACH-000418	EUR	AMR	0
ACH-000402	EUR	AMR	0
ACH-000214	EUR	AMR	0.00272136
ACH-000613	Admixed	AMR	0.00560409
ACH-000559	EUR	AMR	0.000724091
ACH-000196	EUR	AMR	0.00375636
ACH-000775	EUR	AMR	0
ACH-000372	EAS	AMR	0.00220545
ACH-000716	EUR	AMR	0
ACH-000602	EUR	AMR	0.0256491
ACH-000058	EUR	AMR	0
ACH-000995	EUR	AMR	0.000612273
ACH-000185	EUR	AMR	0.001845
ACH-000099	EUR	AMR	0.00204045
ACH-000202	EUR	AMR	0.0188723
ACH-000821	EUR	AMR	0.00407455
ACH-000240	EUR	AMR	0.00712864
ACH-000295	EUR	AMR	0.00139773
ACH-000294	EUR	AMR	0.00112091
ACH-000711	EUR	AMR	0.0473482
ACH-000664	Admixed	AMR	0.410724
ACH-000112	EUR	AMR	0.000785909
ACH-001090	EAS	AMR	0.00569
ACH-000611	EUR	AMR	0.00724773
ACH-000548	EAS	AMR	0.010915
ACH-001106	EAS	AMR	0.000448182
ACH-001121	EUR	AMR	0.00207136
ACH-000233	EUR	AMR	0.00148682
ACH-000593	EUR	AMR	0
ACH-000125	EUR	AMR	0.000937727
ACH-000856	EUR	AMR	0
ACH-000792	EAS	AMR	0.00106227
ACH-000340	Admixed	AMR	0.421151
ACH-000168	EAS	AMR	0.00130045
ACH-000398	EUR	AMR	0.0103695
ACH-000492	EUR	AMR	0.0245036
ACH-000948	EUR	AMR	0
ACH-000249	EUR	AMR	0
ACH-000346	EUR	AMR	0.000862727
ACH-000391	EUR	AMR	0.0173323
ACH-000643	EUR	AMR	0
ACH-000717	AFR	AMR	0.00182227
ACH-000603	EUR	AMR	0.00478955
ACH-000191	EUR	AMR	0.000422273
ACH-000838	EAS	AMR	0.00338273
ACH-000918	Admixed	AMR	0.0173664
ACH-000754	EUR	AMR	0.00212909
ACH-000142	EUR	AMR	0.00111591
ACH-000210	EAS	AMR	0.0021
ACH-000267	EUR	AMR	0.000451818
ACH-000802	EAS	AMR	0.0186491
ACH-000363	EUR	AMR	0
ACH-000037	EUR	AMR	0.0151759
ACH-000534	EUR	AMR	0.00447591
ACH-000833	EUR	AMR	0.000711818
ACH-000636	EUR	AMR	0
ACH-000024	EAS	AMR	0.00542955
ACH-000745	EAS	AMR	0.00161636
ACH-000038	EUR	AMR	0
ACH-000751	EUR	AMR	0.00448909
ACH-000516	EUR	AMR	0.0205518
ACH-000156	EUR	AMR	0.000526818
ACH-000515	EUR	AMR	0.00500773
ACH-000456	EUR	AMR	0.00197045
ACH-000212	EUR	AMR	0.00279727
ACH-000627	EUR	AMR	0.00175182
ACH-000350	EUR	AMR	0.00172591
ACH-000659	EUR	AMR	0.000288182
ACH-000068	EUR	AMR	0.000345909
ACH-000983	EAS	AMR	0.003725
ACH-000174	EUR	AMR	0.00176545
ACH-000614	EUR	AMR	0.00104136
ACH-000895	EUR	AMR	0.00299409
ACH-000136	EUR	AMR	0
ACH-000660	EUR	AMR	0.000892727
ACH-000489	EUR	AMR	0.0289614
ACH-000486	EAS	AMR	0
ACH-000753	EAS	AMR	0.00508227
ACH-000306	EUR	AMR	0.000913636
ACH-000079	Admixed	AMR	0.549897
ACH-000460	EAS	AMR	0.00213545
ACH-000412	EAS	AMR	0.00327909
ACH-000742	EUR	AMR	0
ACH-000449	EUR	AMR	0.00162364
ACH-000793	EAS	AMR	0.00147727
ACH-000105	EUR	AMR	0.00153773
ACH-000159	EAS	AMR	0.00341636
ACH-000109	EUR	AMR	0.00903227
ACH-001067	EUR	AMR	0
ACH-000208	EUR	AMR	0.00411545
ACH-000887	AFR	AMR	0.0124795
ACH-001079	AFR	AMR	0.0180955
ACH-001205	EUR	AMR	0
ACH-000279	EUR	AMR	0.00409455
ACH-001087	EUR	AMR	0.00293136
ACH-000315	EUR	AMR	0.000510909
ACH-001224	EUR	AMR	0.0404836
ACH-001175	EUR	AMR	0.00680955
ACH-000300	EUR	AMR	0.00869455
ACH-000016	EUR	AMR	0
ACH-000262	EUR	AMR	0.002775
ACH-000127	EUR	AMR	0.00640636
ACH-000494	EUR	AMR	0.00539818
ACH-000064	EUR	AMR	0.00154591
ACH-001225	AFR	AMR	0.0127609
ACH-000600	EUR	AMR	0.00243864
ACH-000170	EUR	AMR	0.00071
ACH-000642	Admixed	AMR	0.0106732
ACH-000175	Admixed	AMR	0.321824
ACH-000499	EUR	AMR	0
ACH-000013	EUR	AMR	0.003375
ACH-000246	EUR	AMR	0.000207727
ACH-001018	EUR	AMR	0.000724545
ACH-000049	EUR	AMR	0.000915909
ACH-001207	EAS	AMR	0.00141273
ACH-000897	EUR	AMR	0.00389818
ACH-000510	EUR	AMR	0
ACH-000851	EUR	AMR	0.0154864
ACH-000205	EAS	AMR	0.00479818
ACH-000243	EUR	AMR	0.0410173
ACH-000416	EUR	AMR	0.00108364
ACH-000662	EUR	AMR	0.00293545
ACH-000789	AFR	AMR	0.0300155
ACH-000826	EUR	AMR	0
ACH-000980	EUR	AMR	0.00456955
ACH-000858	EAS	AMR	0.0394673
ACH-000924	AFR	AMR	0.0102918
ACH-000463	EUR	AMR	0
ACH-000343	EUR	AMR	0.00751545
ACH-000030	EAS	AMR	0.00809227
ACH-000677	EUR	AMR	0.000365
ACH-000747	EUR	AMR	0.0261627
ACH-000843	EAS	AMR	0.0240377
ACH-000015	EUR	AMR	0.000284545
ACH-000528	EAS	AMR	0.00596727
ACH-000853	EUR	AMR	0.000595455
ACH-000213	EAS	AMR	0.00117818
ACH-000244	EUR	AMR	0.000923636
ACH-000906	EUR	AMR	0.00402818
ACH-001234	EUR	AMR	0
ACH-000138	EUR	AMR	0.00930227
ACH-000379	EUR	AMR	0.000960455
ACH-000501	EUR	AMR	0.00309864
ACH-000248	EUR	AMR	0.00158136
ACH-000820	EUR	AMR	0.00141727
ACH-000869	EUR	AMR	0.00535955
ACH-000876	EUR	AMR	0.165458
ACH-000860	EUR	AMR	0.00402273
ACH-000892	EUR	AMR	0.00459682
ACH-000211	EUR	AMR	0
ACH-000506	EUR	AMR	0.00425273
ACH-000120	EUR	AMR	0.00354091
ACH-000252	EUR	AMR	0
ACH-000236	EUR	AMR	0.0141714
ACH-000440	Admixed	AMR	0.0340568
ACH-000270	EUR	AMR	0.00135
ACH-000680	EUR	AMR	0
ACH-000242	EUR	AMR	0.000862727
ACH-000354	EUR	AMR	0.0189532
ACH-000583	EUR	AMR	0
ACH-000052	EUR	AMR	0.000673182
ACH-000555	EUR	AMR	0.000327727
ACH-000375	Admixed	AMR	0.00380818
ACH-000403	EUR	AMR	0.0453
ACH-000080	EUR	AMR	0
ACH-000589	EUR	AMR	0.0107645
ACH-000400	EUR	AMR	0.00724136
ACH-000957	EUR	AMR	0.00676409
ACH-000581	EAS	AMR	0.00752773
ACH-000041	EUR	AMR	0.01175
ACH-001021	Admixed	AMR	0.273374
ACH-000355	EUR	AMR	0.000196818
ACH-000835	EUR	AMR	0
ACH-000496	EUR	AMR	0.0250968
ACH-000148	EUR	AMR	0
ACH-000031	EUR	AMR	0
ACH-001189	EUR	AMR	0.000982273
ACH-000832	EUR	AMR	0.00152364
ACH-000536	EUR	AMR	0.0534723
ACH-000890	EUR	AMR	0.0137409
ACH-000039	EUR	AMR	0.000404545
ACH-000573	EUR	AMR	0
ACH-000934	EUR	AMR	0.00394364
ACH-000846	SAS	AMR	0.0151255
ACH-000061	EUR	AMR	0.0109295
ACH-000334	EUR	AMR	0.00127773
ACH-000017	EUR	AMR	0.000385909
ACH-000443	EAS	AMR	0.00195091
ACH-000527	EAS	AMR	0.00366636
ACH-000646	EAS	AMR	0.00254227
ACH-000364	EUR	AMR	0.0135755
ACH-000427	Admixed	AMR	0.00585455
ACH-000699	EUR	AMR	0.0125032
ACH-000055	EUR	AMR	0.00313455
ACH-000624	AFR	AMR	0.00463045
ACH-000035	EUR	AMR	0.00278864
ACH-000096	EUR	AMR	0.000555455
ACH-000001	EUR	AMR	0.00369227
ACH-000081	EUR	AMR	0.00237955
ACH-000374	EUR	AMR	0.0201168
ACH-000888	EUR	AMR	0.00152955
ACH-000258	EUR	AMR	0.00508909
ACH-000389	EUR	AMR	0.00116773
ACH-000094	EUR	AMR	0.0193591
ACH-000847	EAS	AMR	0.00223727
ACH-001064	AFR	AMR	0.000256364
ACH-000260	EUR	AMR	0.00160091
ACH-000928	EAS	AMR	0.00201682
ACH-000265	EAS	AMR	0.00112955
ACH-000091	EUR	AMR	0
ACH-000239	EAS	AMR	0.0295232
ACH-000786	AFR	AMR	0.00283136
ACH-000484	EUR	AMR	0.0138773
ACH-001093	EUR	AMR	0.00108091
ACH-000694	EAS	AMR	0.00415273
ACH-000588	EAS	AMR	0.00257136
ACH-000507	EAS	AMR	0.00292409
ACH-000167	EAS	AMR	0.00430591
ACH-000584	EAS	AMR	0.0153782
ACH-000047	EAS	AMR	0.00342227
ACH-000254	EUR	AMR	0
ACH-000200	EAS	AMR	0
ACH-000464	EUR	AMR	0
ACH-000873	EAS	AMR	0.00134045
ACH-000674	EAS	AMR	0.00019
ACH-000622	EAS	AMR	0.00390455
ACH-000764	EAS	AMR	0.000583182
ACH-001048	EUR	AMR	0
ACH-000637	EAS	AMR	0.00834545
ACH-000626	EUR	AMR	0.000447727
ACH-000238	EUR	AMR	0
ACH-000256	EUR	AMR	0.000387273
ACH-000085	EAS	AMR	0.00835227
ACH-000469	EAS	AMR	0.00217364
ACH-000307	EAS	AMR	0.001705
ACH-000132	EAS	AMR	0.00634045
ACH-000598	EAS	AMR	0.00249773
ACH-000877	AFR	AMR	0.000256364
ACH-000678	EAS	AMR	0.00460773
ACH-000162	EUR	AMR	0.00524591
ACH-000341	Admixed	AMR	0.104572
ACH-001036	EAS	AMR	0.00416
ACH-000108	EAS	AMR	0.00695409
ACH-000946	EAS	AMR	0.00157364
ACH-000419	EAS	AMR	0.00164045
ACH-000668	Admixed	AMR	0.0274991
ACH-000087	EUR	AMR	0
ACH-000972	EAS	AMR	0.00448591
ACH-000151	EUR	AMR	0.00061
ACH-000990	EAS	AMR	0.00261136
ACH-000360	EUR	AMR	0.000912273
ACH-000914	EUR	AMR	0
ACH-000005	EUR	AMR	0.00141364
ACH-000386	AFR	AMR	0.0143695
ACH-000697	EAS	AMR	0.00110636
ACH-000541	EAS	AMR	0.00174455
ACH-000146	EAS	AMR	0.00708455
ACH-000077	EUR	AMR	0
ACH-000446	EAS	AMR	0.00363909
ACH-000276	EUR	AMR	0.00857727
ACH-000498	EAS	AMR	0.00327773
ACH-000576	EAS	AMR	0.00261273
ACH-000097	EUR	AMR	0
ACH-000157	EAS	AMR	0.000209545
ACH-000445	EAS	AMR	0.00284727
ACH-000961	EAS	AMR	0.00235955
ACH-000353	EAS	AMR	0.00427364
ACH-000201	EUR	AMR	0.00121
ACH-000782	EUR	AMR	0.000582273
ACH-000599	EUR	AMR	0
ACH-000347	EAS	AMR	0.00111864
ACH-000332	EAS	AMR	0.00325136
ACH-000293	EUR	AMR	0.00308136
ACH-000978	EAS	AMR	0.00174
ACH-000954	EAS	AMR	0.00227682
ACH-000639	EUR	AMR	0.00375727
ACH-000423	EUR	AMR	0.00193591
ACH-000320	EAS	AMR	0.00648273
ACH-000582	EUR	AMR	0.00151773
ACH-000046	EUR	AMR	0
ACH-000945	EUR	AMR	0
ACH-000638	EUR	AMR	0.00825182
ACH-000824	EAS	AMR	0.00129864
ACH-000993	EAS	AMR	0.000294091
ACH-000913	EUR	AMR	0.000631364
ACH-000927	EUR	AMR	0.0143064
ACH-000259	EUR	AMR	0.00683409
ACH-000977	EUR	AMR	0.00326091
ACH-000985	EUR	AMR	0.000681818
ACH-000647	EAS	AMR	0.0252914
ACH-000855	EAS	AMR	0.00779318
ACH-000023	EUR	AMR	0.00108318
ACH-000865	EAS	AMR	0.00243909
ACH-000791	EAS	AMR	0.00886409
ACH-000562	EUR	AMR	0.000580909
ACH-000784	EAS	AMR	0.00157045
ACH-001233	EUR	AMR	0.00468818
ACH-001125	EUR	AMR	0
ACH-000098	EUR	AMR	0.00243818
ACH-001044	EUR	AMR	0
ACH-000263	EAS	AMR	0.00257045
ACH-000950	EUR	AMR	0
ACH-001113	EAS	AMR	0.00145818
ACH-000809	EAS	AMR	0.00319364
ACH-000812	EUR	AMR	0
ACH-000027	EUR	AMR	0.000411818
ACH-000435	EUR	AMR	0.00770727
ACH-000062	EAS	AMR	0.00347909
ACH-001126	EUR	AMR	0
ACH-000777	EAS	AMR	0.00256182
ACH-000880	Admixed	AMR	0.440982
ACH-000190	EUR	AMR	0.00217182
ACH-000323	EUR	AMR	0
ACH-000226	EUR	AMR	0.00391727
ACH-001098	EUR	AMR	0.00130045
ACH-000631	EAS	AMR	0.000997273
ACH-001000	EUR	AMR	0.00518364
ACH-000102	EUR	AMR	0.00149545
ACH-000137	EUR	AMR	0.00511409
ACH-000756	EAS	AMR	0.000599545
ACH-000667	EUR	AMR	0.000930455
ACH-000823	EAS	AMR	0.00511364
ACH-000693	EAS	AMR	0
ACH-001198	EUR	AMR	0.0115082
ACH-000362	EAS	AMR	0.002255
ACH-000570	EAS	AMR	0.00392273
ACH-000488	EAS	AMR	0.00162864
ACH-000399	EUR	AMR	0
ACH-000477	EUR	AMR	0
ACH-000118	EAS	AMR	0.00267909
ACH-000207	EUR	AMR	0.000165455
ACH-000909	EAS	AMR	0.00168955
ACH-000408	EAS	AMR	0.002505
ACH-000219	EUR	AMR	0.000260909
ACH-000767	EUR	AMR	0
ACH-000264	EUR	AMR	0.00450045
ACH-000232	EUR	AMR	0.00194364
ACH-000878	AFR	AMR	0.01301
ACH-000585	EUR	AMR	0.0381618
ACH-000348	EUR	AMR	0.000349545
ACH-000665	EUR	AMR	0.000282273
ACH-000750	EUR	AMR	0.00153773
ACH-000628	EUR	AMR	0.00117409
ACH-000702	EUR	AMR	0
ACH-000176	EUR	AMR	0
ACH-000571	EUR	AMR	0.00407909
ACH-000915	EUR	AMR	0.00130136
ACH-000817	Admixed	AMR	0.00424591
ACH-000601	EUR	AMR	0.00280318
ACH-000799	EUR	AMR	0.00284545
ACH-001042	EUR	AMR	0.00181909
ACH-000615	EUR	AMR	0.00318136
ACH-000551	EUR	AMR	0.00507273
ACH-000769	EAS	AMR	0.00154545
ACH-000311	EUR	AMR	0
ACH-000651	EUR	AMR	0.0310459
ACH-000944	AFR	AMR	0.00214682
ACH-000380	EAS	AMR	0.00180727
ACH-000572	EUR	AMR	0
ACH-000796	EAS	AMR	0.00974227
ACH-000956	EUR	AMR	0.000419545
ACH-000574	EAS	AMR	0.00195182
ACH-000874	EUR	AMR	0.0108905
ACH-000663	EAS	AMR	0.00447727
ACH-001049	EUR	AMR	0.000355
ACH-000291	EUR	AMR	0.00271045
ACH-000525	EUR	AMR	0
ACH-001127	EUR	AMR	0.000498636
ACH-000644	EUR	AMR	0.000322727
ACH-000163	EUR	AMR	0.000862727
ACH-000371	EUR	AMR	0.00244409
ACH-000703	EUR	AMR	0
ACH-000235	EUR	AMR	0.000605
ACH-000297	EUR	AMR	0.0244773
ACH-001061	EUR	AMR	0.000803182
ACH-000002	EUR	AMR	0
ACH-000542	EUR	AMR	0.00258909
ACH-000720	EUR	AMR	0
ACH-000931	EUR	AMR	0.000214091
ACH-000060	EUR	AMR	0
ACH-000053	EUR	AMR	0.000281364
ACH-000261	EAS	AMR	0
ACH-000816	EUR	AMR	0
ACH-000470	EUR	AMR	0.0260086
ACH-000430	EAS	AMR	0.00412409
ACH-000330	EUR	AMR	0.0172059
ACH-000381	EUR	AMR	0.0261968
ACH-001190	EUR	AMR	0.000915909
ACH-000730	EUR	AMR	0.000715909
ACH-000979	EUR	AMR	0.00445636
ACH-000308	EUR	AMR	0.0217964
ACH-000810	EUR	AMR	0.000628636
ACH-000819	EUR	AMR	0.00533909
ACH-000849	AFR	AMR	0.0216786
ACH-000763	AFR	AMR	0.00811864
ACH-000670	EAS	AMR	0.00140091
ACH-000719	EAS	AMR	0.000746364
ACH-001024	EUR	AMR	0.000678636
ACH-000040	EUR	AMR	0.00310273
ACH-000740	EUR	AMR	0.00238227
ACH-000535	EUR	AMR	0.00102091
ACH-000502	EAS	AMR	0.0211177
ACH-000234	EUR	AMR	0.00214818
ACH-000936	EUR	AMR	0.000868636
ACH-000521	EUR	AMR	0.000449545
ACH-000222	EUR	AMR	0.0178145
ACH-000879	EUR	AMR	0.000862727
ACH-000192	EUR	AMR	0.0244045
ACH-000045	EUR	AMR	0.000213182
ACH-000075	EUR	AMR	0
ACH-000768	EUR	AMR	0.000436818
ACH-000409	EAS	AMR	0.00241909
ACH-000395	EUR	AMR	0.000345909
ACH-000988	EUR	AMR	0
ACH-000911	EAS	AMR	0.00316455
ACH-000800	EUR	AMR	0.0174564
ACH-000473	EUR	AMR	0.00210455
ACH-000450	EUR	AMR	0.000213182
ACH-000579	EUR	AMR	0.00161045
ACH-000117	EUR	AMR	0.00467727
ACH-000669	EUR	AMR	0.001435
ACH-000881	EUR	AMR	0
ACH-000788	EUR	AMR	0.000941818
ACH-000558	EUR	AMR	0.00101727
ACH-000524	EAS	AMR	0.00742091
ACH-000842	EUR	AMR	0.00359864
ACH-001318	AFR	AMR	0.000595909
ACH-001239	EUR	AMR	0
ACH-001089	EAS	AMR	0.0148686
ACH-000550	EUR	AMR	0
ACH-000022	EUR	AMR	0.01068
ACH-000442	EAS	AMR	0.00231864
ACH-000327	EUR	AMR	0.0108773
ACH-000540	EUR	AMR	0.00120136
ACH-000422	EAS	AMR	0.00305364
ACH-000188	EUR	AMR	0.00185045
ACH-000018	EUR	AMR	0.00474045
ACH-000247	EAS	AMR	0.00373364
ACH-000223	EUR	AMR	0.0292132
ACH-000478	EAS	AMR	0.000774091
ACH-000103	EUR	AMR	0.00564591
ACH-000221	EAS	AMR	0.018855
ACH-000493	EAS	AMR	0.00287864
ACH-000420	EAS	AMR	0.00436409
ACH-001039	EUR	AMR	0.000487727
ACH-000111	EUR	AMR	0.0190291
ACH-000725	EUR	AMR	0.0370395
ACH-000310	EUR	AMR	0.000397273
ACH-000009	EUR	AMR	0.00627818
ACH-000153	EUR	AMR	0.00426409
ACH-000666	EUR	AMR	0.00758182
ACH-000072	EAS	AMR	0.00172591
ACH-000953	EUR	AMR	0.00231318
ACH-000406	EUR	AMR	0.000244091
ACH-000960	Admixed	AMR	0.0642323
ACH-000322	EUR	AMR	0.000321818
ACH-000465	EUR	AMR	0.0162991
ACH-000104	EUR	AMR	0
ACH-000413	EAS	AMR	0.000770455
ACH-000067	EUR	AMR	0
ACH-000329	EUR	AMR	0.000614545
ACH-000530	EUR	AMR	0.00687182
ACH-000722	EAS	AMR	0.00474818
ACH-000621	AFR	AMR	0.00351591
ACH-000759	AFR	AMR	0.00442091
ACH-000841	EUR	AMR	0.0299595
ACH-000967	EAS	AMR	0.00145318
ACH-000433	EUR	AMR	0.00992045
ACH-000567	EUR	AMR	0.0446105
ACH-000359	EUR	AMR	0.000909091
ACH-000155	EUR	AMR	0
ACH-001171	EUR	AMR	0
ACH-000054	EUR	AMR	0
ACH-000335	EUR	AMR	0.000329091
ACH-000285	EUR	AMR	0.0329245
ACH-000417	EUR	AMR	0.00226
ACH-001318.1	AFR	AMR	0.000595909
ACH-000298	EUR	AMR	0
ACH-000675	EUR	AMR	0
ACH-000904	EUR	AMR	0.00072
ACH-000875	EUR	AMR	0.00833727
ACH-000384	EUR	AMR	0
ACH-000448	EUR	AMR	0.000800455
ACH-000893	EUR	AMR	0.0116505
ACH-000871	EUR	AMR	0
ACH-000943	AFR	AMR	0.0279991
ACH-000727	EUR	AMR	0.00174909
ACH-000797	AFR	AMR	0.00919818
ACH-000114	EUR	AMR	0.0305214
ACH-000923	EUR	AMR	0.00355045
ACH-000392	EUR	AMR	0.00101273
ACH-000069	EUR	AMR	0
ACH-000951	EUR	AMR	0.007905
ACH-000164	EUR	AMR	0.011595
ACH-000718	EUR	AMR	0.0289473
ACH-000366	Admixed	AMR	0.262196
ACH-000616	EUR	AMR	0.000508182
ACH-000059	EUR	AMR	0
ACH-000129	EUR	AMR	0.00815727
ACH-000475	EAS	AMR	0.00719773
ACH-000654	AFR	AMR	0
ACH-001091	EUR	AMR	0
ACH-000229	Admixed	AMR	0.307224
ACH-000382	EUR	AMR	0.000492273
ACH-000187	EUR	AMR	0.00364545
ACH-000101	EUR	AMR	0.000517273
ACH-000864	EUR	AMR	0.00134182
ACH-000166	EAS	AMR	0.00160909
ACH-000056	EUR	AMR	0
ACH-000596	EUR	AMR	0.000489545
ACH-000462	AFR	AMR	0.0678727
ACH-000982	EUR	AMR	0
ACH-000929	AFR	AMR	0.0109577
ACH-001094	Admixed	AMR	0.00236
ACH-000113	EUR	AMR	0.00152455
ACH-000121	EUR	AMR	0.00370636
ACH-000968	EUR	AMR	0.00403545
ACH-000415	EUR	AMR	0
ACH-000958	EUR	AMR	0
ACH-000020	EUR	AMR	0
ACH-000545	EUR	AMR	0.00159227
ACH-000905	Admixed	AMR	0.0411455
ACH-000441	EUR	AMR	0.008755
ACH-000065	EUR	AMR	0.000774091
ACH-000771	EUR	AMR	0
ACH-000732	EUR	AMR	0.000956818
ACH-000704	EUR	AMR	0
ACH-000815	EAS	AMR	0.00742727
ACH-000688	EUR	AMR	0.000352727
ACH-000432	EUR	AMR	0.000996818
ACH-000165	EUR	AMR	0.00281318
ACH-000411	EUR	AMR	0.000626364
ACH-000952	AFR	AMR	0.00211182
ACH-000743	EUR	AMR	0
ACH-000604	EAS	AMR	0.00821409
ACH-000198	EUR	AMR	0.00416545
ACH-000920	EAS	AMR	0
ACH-001047	EUR	AMR	0.00109818
ACH-000123	EUR	AMR	0.00154318
ACH-000508	EUR	AMR	0.00607136
ACH-001129	EUR	AMR	0.003545
ACH-001043	Admixed	AMR	0.00964182
ACH-000204	EUR	AMR	0.00106136
ACH-000230	EUR	AMR	0.00126455
ACH-000135	EUR	AMR	0
ACH-000301	EUR	AMR	0.0155782
ACH-000193	EUR	AMR	0
ACH-000705	EAS	AMR	0.0124018
ACH-000194	EUR	AMR	0
ACH-000827	EUR	AMR	0.00127909
ACH-000735	EUR	AMR	0.00334455
ACH-000457	EUR	AMR	0
ACH-000520	EUR	AMR	0.0380332
ACH-000070	EUR	AMR	0
ACH-000220	EUR	AMR	0
ACH-000912	EUR	AMR	0.00285591
ACH-000184	EUR	AMR	0.00145909
ACH-000183	EUR	AMR	0.001865
ACH-000940	EUR	AMR	0.000951818
ACH-000106	EUR	AMR	0.00133727
ACH-001183	EUR	AMR	0.00139045
ACH-000224	EUR	AMR	0
ACH-001072	EAS	AMR	0.00311409
ACH-000606	EUR	AMR	0.00058
ACH-000619	EUR	AMR	0.00238227
ACH-000241	EAS	AMR	0.00132818
ACH-000695	EUR	AMR	0.000971364
ACH-000014	EUR	AMR	0.00116773
ACH-000608	EUR	AMR	0.0333605
ACH-000938	EUR	AMR	0.00147136
ACH-000032	EUR	AMR	0.00108318
ACH-000672	EAS	AMR	0.00261273
ACH-000610	EUR	AMR	0
ACH-000390	EUR	AMR	0.0310077
ACH-000859	SAS	AMR	0.00428182
ACH-000755	EUR	AMR	0.00233045
ACH-000563	EAS	AMR	0.0126518
ACH-000783	EUR	AMR	0.000455455
ACH-000837	EUR	AMR	0
ACH-000721	EAS	AMR	0.00111864
ACH-001249	EUR	AMR	0
ACH-000848	EAS	AMR	0.00132773
ACH-000538	AFR	AMR	0.00436364
ACH-000092	EUR	AMR	0.00172545
ACH-000595	EUR	AMR	0.00566364
ACH-000932	EAS	AMR	0.00274136
ACH-000145	EUR	AMR	0.000326818
ACH-000976	EAS	AMR	0.0345514
ACH-000916	EUR	AMR	0.00634455
ACH-000019	EUR	AMR	0.000652273
ACH-000939	EUR	AMR	0.00205273
ACH-000227	EAS	AMR	0.00353636
ACH-000351	EAS	AMR	0.00463182
ACH-000640	EUR	AMR	0.00340864
ACH-000231	EAS	AMR	0.00429636
ACH-000444	EAS	AMR	0.00197818
ACH-000758	EAS	AMR	0.000910909
ACH-000345	EAS	AMR	0.00108318
ACH-000303	EAS	AMR	0.00187364
ACH-000479	EAS	AMR	0.00467364
ACH-000269	EAS	AMR	0.000281818
ACH-000203	EAS	AMR	0.00195318
ACH-000284	EUR	AMR	0.000607273
ACH-000738	EAS	AMR	0.00167273
ACH-000984	EAS	AMR	0.00204318
ACH-001016	EUR	AMR	0.00158
ACH-000147	EUR	AMR	0.00480727
ACH-000358	EUR	AMR	0.00375
ACH-000076	EAS	AMR	0.00141818
ACH-000714	EAS	AMR	0.0125177
ACH-000180	EUR	AMR	0.00108364
ACH-000539	Admixed	AMR	0.294878
ACH-000814	EUR	AMR	0
ACH-000609	EUR	AMR	0.000349091
ACH-000250	EAS	AMR	0.0164632
ACH-000900	Admixed	AMR	0.0251664
ACH-000529	EUR	AMR	0.000887727
ACH-000862	EAS	AMR	0.0185341
ACH-000051	EUR	AMR	0
ACH-000994	EAS	AMR	0.000343182
ACH-001145	EUR	AMR	0
ACH-000331	EUR	AMR	0.000429545
ACH-000050	EUR	AMR	0
ACH-000312	EUR	AMR	0.00815227
ACH-001037	EAS	AMR	0.00182864
ACH-000770	EAS	AMR	0.000360909
ACH-000367	EUR	AMR	0.000909091
ACH-000296	EAS	AMR	0.0110914
ACH-000766	Admixed	AMR	0
ACH-000776	EAS	AMR	0.00573818
ACH-000021	EUR	AMR	0.00544591
ACH-000437	EUR	AMR	0.00107227
ACH-000801	EUR	AMR	0.001885
ACH-000996	EAS	AMR	0.00131091
ACH-000472	EAS	AMR	0.00413682
ACH-000564	EAS	AMR	0.00139455
ACH-000774	EAS	AMR	0.00072
ACH-000778	EAS	AMR	0.0163977
ACH-000426	EAS	AMR	0.000816364
ACH-000505	EAS	AMR	0.00265455
ACH-000962	EUR	AMR	0
ACH-000889	EAS	AMR	0.00168364
ACH-000974	EAS	AMR	0.00120364
ACH-000561	EAS	AMR	0.00423273
ACH-000480	EAS	AMR	0.00656182
ACH-000683	EAS	AMR	0.00384591
ACH-000686	EAS	AMR	0.00615045
ACH-000807	EAS	AMR	0.00611273
ACH-000370	EAS	AMR	0.000189545
ACH-000344	EAS	AMR	0.0134464
ACH-000368	EAS	AMR	0.00597636
ACH-000989	EAS	AMR	0.000723182
ACH-000543	EAS	AMR	0.00506818
ACH-000991	EAS	AMR	0.00102773
ACH-000537	EAS	AMR	0.0100614
ACH-000955	EAS	AMR	0.00568864
ACH-000998	EAS	AMR	0.00189955
ACH-000324	EAS	AMR	0.00391318
ACH-000959	EAS	AMR	0.000236364
ACH-000289	EAS	AMR	0.00114091
ACH-000513	EAS	AMR	0.00563773
ACH-000692	EAS	AMR	0.00564273
ACH-000736	EAS	AMR	0.00828955
ACH-000560	EAS	AMR	0.00561727
ACH-000549	EAS	AMR	0.0237909
ACH-000708	EAS	AMR	0.00554818
ACH-000471	EAS	AMR	0.00214591
ACH-000578	EUR	AMR	0.00521227
ACH-000746	EAS	AMR	0.0154941
ACH-000407	EAS	AMR	0.00948182
ACH-000325	EAS	AMR	0.00865818
ACH-000316	EAS	AMR	0.00409455
ACH-000255	EAS	AMR	0.00328864
ACH-000268	EAS	AMR	0.00730045
ACH-000933	EAS	AMR	0.00212364
ACH-000485	EAS	AMR	0.00232545
ACH-000898	EAS	AMR	0
ACH-000671	EAS	AMR	0.01019
ACH-000237	EAS	AMR	0.00511364
ACH-000715	EAS	AMR	0.00508182
ACH-000970	EAS	AMR	0.00166636
ACH-000635	EAS	AMR	0.017875
ACH-000623	EAS	AMR	0.00285682
ACH-000280	EAS	AMR	0.00548864
ACH-000907	EAS	AMR	0.00239091
ACH-000868	Admixed	AMR	0.0176518
ACH-000318	EAS	AMR	0.014545
ACH-000225	EAS	AMR	0.003355
ACH-000189	EAS	AMR	0.00104727
ACH-000458	EAS	AMR	0.00459136
ACH-000141	EAS	AMR	0.00193636
ACH-000454	EUR	AMR	0
ACH-000266	EAS	AMR	0.03486
ACH-000209	EAS	AMR	0.00314773
ACH-000532	EAS	AMR	0.0351755
ACH-000947	EAS	AMR	0.000340909
ACH-001101	EAS	AMR	0.0138986
ACH-000377	EAS	AMR	0.00525182
ACH-000908	EAS	AMR	0.000767273
ACH-000999	EAS	AMR	0.00128182
ACH-000195	EAS	AMR	0.0146691
ACH-000517	EAS	AMR	0.0376168
ACH-001088	EAS	AMR	0.00610136
ACH-000305	EAS	AMR	0.00897682
ACH-000086	EAS	AMR	0.00281455
ACH-001162	EAS	AMR	0.00821045
ACH-000466	EAS	AMR	0.0179259
ACH-000808	EAS	AMR	0.00978273
ACH-000126	EAS	AMR	0.0583545
ACH-000641	EAS	AMR	0.00450591
ACH-000093	EUR	AMR	0.00890727
ACH-000088	EUR	AMR	0.00194318
ACH-001150	EAS	AMR	0.00384364
ACH-000429	AFR	AMR	0.0218973
ACH-000317	EAS	AMR	0.00447955
ACH-000886	EUR	AMR	0.0254345
ACH-000495	EAS	AMR	0.018695
ACH-000434	EUR	AMR	0.00988455
ACH-000836	EAS	AMR	0.00224545
ACH-000452	EAS	AMR	0.0250336
ACH-000044	EUR	AMR	0.000244091
ACH-000949	EAS	AMR	0.00187455
ACH-000468	EAS	AMR	0.00408545
ACH-000483	EAS	AMR	0.0145218
ACH-000917	EAS	AMR	0.0234736
ACH-000607	EAS	AMR	0.000472727
ACH-000648	Admixed	AMR	0.0183145
ACH-000987	EUR	AMR	0.00369455
ACH-000546	EAS	AMR	0.00118591
ACH-000592	EAS	AMR	0.00756364
ACH-000831	EAS	AMR	0.0159827
ACH-000071	EUR	AMR	0.00151318
ACH-000773	EAS	AMR	0.01326
ACH-000431	EUR	AMR	0.026715
ACH-000605	EAS	AMR	0.00223818
ACH-000723	EAS	AMR	0.00494682
ACH-000726	EAS	AMR	0.00497727
ACH-000762	EAS	AMR	0.00216727
ACH-000630	EAS	AMR	0.00556227
ACH-000461	EAS	AMR	0
ACH-000992	EUR	AMR	0.0439373
ACH-000459	EAS	AMR	0.00116682
ACH-001306	EAS	AMR	0.00553591
ACH-000500	EAS	AMR	0.0239159
ACH-000302	EAS	AMR	0.000475909
ACH-000173	EAS	AMR	0.00386682
ACH-000728	EAS	AMR	0
ACH-000710	EUR	AMR	0.00184955
ACH-000731	EAS	AMR	0.0634959
ACH-000110	EAS	AMR	0.00943455
ACH-001214	EUR	AMR	0.00243273
ACH-000161	EUR	AMR	0.00171409
ACH-000941	EAS	AMR	0.00904955
ACH-000333	EAS	AMR	0.00129818
ACH-001188	EUR	AMR	0.00201409
ACH-000004	EUR	AMR	0.000795
ACH-001023	EUR	AMR	0.00191409
ACH-000903	EUR	AMR	0.000511818
ACH-001075	AFR	AMR	0.00997909
ACH-000658	EAS	AMR	0.00605909
ACH-000197	EAS	AMR	0.00129455
ACH-000028	EUR	AMR	0
ACH-000830	EUR	AMR	0
ACH-000902	EUR	AMR	0.006055
ACH-000926	EUR	AMR	0.00131364
ACH-000921	Admixed	AMR	0.00478
ACH-000150	EUR	AMR	0.00617636
ACH-000884	EUR	AMR	0.0118205
ACH-000661	EUR	AMR	0.000890909
ACH-000973	EUR	AMR	0
ACH-000397	EAS	AMR	0.000397727
ACH-000554	EUR	AMR	0.0194359
ACH-000352	EUR	AMR	0.0321136
ACH-000737	Admixed	AMR	0.0154782
ACH-000100	EUR	AMR	0.000275909
ACH-000405	EUR	AMR	0.000362273
ACH-000274	EAS	AMR	0.00751682
ACH-000894	EUR	AMR	0
ACH-000935	EUR	AMR	0.00134682
ACH-000981	EUR	AMR	0.000661818
ACH-000217	EAS	AMR	0.000805
ACH-000116	EUR	AMR	0.00211545
ACH-000930	AFR	AMR	0.00958409
ACH-000986	EUR	AMR	0
ACH-000342	EUR	AMR	0.0285164
ACH-001130	EAS	AMR	0.00207273
ACH-000287	EUR	AMR	0.00144773
ACH-000798	EUR	AMR	0.000685
ACH-000645	EUR	AMR	0.00108864
ACH-000657	AFR	EAS	0.00632136
ACH-000617	EUR	EAS	0
ACH-000685	AFR	EAS	0.0395314
ACH-000632	EUR	EAS	0.000151364
ACH-000171	EUR	EAS	0.00108227
ACH-000863	EUR	EAS	0.00369227
ACH-000971	EUR	EAS	0
ACH-000178	EUR	EAS	0.00804818
ACH-000822	EUR	EAS	0.00115364
ACH-000713	EUR	EAS	0.000857727
ACH-000042	EUR	EAS	0.000440455
[truncated: 2,971 more rows]

## Sheet: Source Data 1C
mean_difference	afr_pwr	amr_pwr	eas_pwr	eur_pwr	sas_pwr
0.01	0	0	0	4	0
0.02	0	0	11	9	0
0.03	1	0	66	81	0
0.04	12	0	264	309	0
0.05	21	0	615	629	0
0.06	42	0	872	911	0
0.07	83	1	980	979	0
0.08	164	1	999	999	0
0.09	269	0	1000	1000	0
0.1	409	0	1000	1000	0
0.11	579	2	1000	1000	0
0.12	708	3	1000	1000	0
0.13	813	6	1000	1000	0
0.14	901	15	1000	1000	0
0.15	949	20	1000	1000	0
0.16	981	25	1000	1000	0
0.17	992	44	1000	1000	0
0.18	1000	55	1000	1000	0
0.19	1000	91	1000	1000	0
0.2	1000	147	1000	1000	0
0.21	1000	183	1000	1000	0
0.22	1000	209	1000	1000	0
0.23	1000	277	1000	1000	0
0.24	1000	376	1000	1000	0
0.25	1000	435	1000	1000	1
0.26	1000	536	1000	1000	2
0.27	1000	608	1000	1000	0
0.28	1000	654	1000	1000	3
0.29	1000	725	1000	1000	4
0.3	1000	785	1000	1000	5
0.31	1000	832	1000	1000	9
0.32	1000	869	1000	1000	18
0.33	1000	912	1000	1000	21
0.34	1000	931	1000	1000	40
0.35	1000	952	1000	1000	42
0.36	1000	968	1000	1000	41
0.37	1000	980	1000	1000	81
0.38	1000	988	1000	1000	98
0.39	1000	993	1000	1000	127
0.4	1000	996	1000	1000	171
0.41	1000	997	1000	1000	186
0.42	1000	998	1000	1000	253
0.43	1000	999	1000	1000	311
0.44	1000	999	1000	1000	358
0.45	1000	1000	1000	1000	402
0.46	1000	1000	1000	1000	463
0.47	1000	1000	1000	1000	539
0.48	1000	999	1000	1000	589
0.49	1000	1000	1000	1000	663
0.5	1000	1000	1000	1000	711
0.51	1000	1000	1000	1000	761
0.52	1000	1000	1000	1000	800
0.53	1000	1000	1000	1000	842
0.54	1000	1000	1000	1000	867
0.55	1000	1000	1000	1000	906
0.56	1000	1000	1000	1000	929
0.57	1000	1000	1000	1000	934
0.58	1000	1000	1000	1000	961
0.59	1000	1000	1000	1000	981
0.6	1000	1000	1000	1000	978
0.61	1000	1000	1000	1000	982
0.62	1000	1000	1000	1000	989
0.63	1000	1000	1000	1000	989
0.64	1000	1000	1000	1000	998
0.65	1000	1000	1000	1000	998
0.66	1000	1000	1000	1000	1000
0.67	1000	1000	1000	1000	999
0.68	1000	1000	1000	1000	1000
0.69	1000	1000	1000	1000	1000
0.7	1000	1000	1000	1000	999
0.71	1000	1000	1000	1000	1000
0.72	1000	1000	1000	1000	1000
0.73	1000	1000	1000	1000	1000
0.74	1000	1000	1000	1000	1000
0.75	1000	1000	1000	1000	1000
0.76	1000	1000	1000	1000	1000
0.77	1000	1000	1000	1000	1000
0.78	1000	1000	1000	1000	1000
0.79	1000	1000	1000	1000	1000
0.8	1000	1000	1000	1000	1000
0.81	1000	1000	1000	1000	1000
0.82	1000	1000	1000	1000	1000
0.83	1000	1000	1000	1000	1000
0.84	1000	1000	1000	1000	1000
0.85	1000	1000	1000	1000	1000
0.86	1000	1000	1000	1000	1000
0.87	1000	1000	1000	1000	1000
0.88	1000	1000	1000	1000	1000
0.89	1000	1000	1000	1000	1000
0.9	1000	1000	1000	1000	1000
0.91	1000	1000	1000	1000	1000
0.92	1000	1000	1000	1000	1000
0.93	1000	1000	1000	1000	1000
0.94	1000	1000	1000	1000	1000
0.95	1000	1000	1000	1000	1000
0.96	1000	1000	1000	1000	1000
0.97	1000	1000	1000	1000	1000
0.98	1000	1000	1000	1000	1000
0.99	1000	1000	1000	1000	1000
1	1000	1000	1000	1000	1000

## Sheet: Source Data 1D
gene	afr.lm.pval.vector	amr.lm.pval.vector	eas.lm.pval.vector	eur.lm.pval.vector	sas.lm.pval.vector	afr.mean.dif	amr.mean.dif	eas.mean.dif	eur.mean.dif	sas.mean.dif	afr_fdr	amr_fdr	eas_fdr	eur_fdr	sas_fdr
A1BG	0.515708	0.52439	0.335086	0.513168	1	0.0189677	0.0391001	-0.0111545	0.00660383	-0.226424	0.998556	1	0.918466	0.97033	1
A1CF	0.0974931	0.999886	0.734716	0.701465	0.559766	-0.0351175	0.0275149	-0.00224666	0.00714472	0.0300431	0.998556	1	0.977182	0.9822	1
A2M	0.680359	1	0.51713	0.536607	1	-0.0100313	0.0385665	-0.00151433	0.00192004	0.0465028	0.998556	1	0.954882	0.97206	1
A2ML1	0.616021	0.684304	0.0923159	0.0619384	1	0.00998811	0.0136383	0.00953419	-0.0109343	0.00449936	0.998556	1	0.784375	0.810568	1
A3GALT2	0.766374	1	0.709092	0.83017	0.986673	0.00332053	0.0011378	-0.0160778	0.0145071	-0.00284053	0.998556	1	0.975369	0.991753	1
A4GALT	0.873701	1	0.133402	0.135814	1	0.00452839	0.0195874	-0.00898772	0.00874782	-0.0965873	0.998556	1	0.820922	0.873919	1
A4GNT	0.8727	0.991677	0.157965	0.125943	0.168949	0.00785612	-0.00723638	-0.0118595	0.0117263	-0.0585329	0.998556	1	0.838623	0.867085	1
AAAS	0.0815648	0.881146	0.93974	0.484644	0.831211	0.0342443	0.0481837	-0.00298338	-0.00314006	-0.0140844	0.998556	1	0.997917	0.964939	1
AACS	0.190621	0.939559	0.528224	0.240424	1	-0.0158234	0.00271683	0.00090413	0.00167355	0.0266906	0.998556	1	0.957413	0.924352	1
AADAC	0.285154	0.409444	0.587137	0.204892	1	0.0179505	0.0488013	0.00926366	-0.0143082	0.0754683	0.998556	1	0.965408	0.908212	1
AADACL2	0.389152	0.421194	0.366708	0.524922	1	0.0185083	-0.0319548	-0.0064441	0.00466826	0.0486473	0.998556	1	0.926123	0.971464	1
AADACL3	0.371285	1	0.972799	0.657975	1	-0.0166353	-0.0518247	0.0028034	0.000633906	0.0376154	0.998556	1	0.998807	0.9822	1
AADACL4	0.426315	1	0.513172	0.272906	1	-0.0121387	-0.0345075	-0.00803115	0.0103001	-0.0037491	0.998556	1	0.953206	0.932366	1
AADAT	0.708098	0.69598	0.512834	0.437949	0.416585	0.000896383	-0.020157	-0.00400819	0.00413745	0.0514702	0.998556	1	0.953206	0.958262	1
AAGAB	0.967316	0.944632	0.230977	0.220485	1	-0.012645	0.0298881	0.00656073	-0.00555385	0.0477401	0.998556	1	0.886636	0.911862	1
AAK1	0.73861	1	0.122335	0.137254	0.435157	0.00421095	-0.065807	-0.0125531	0.0121386	-0.032287	0.998556	1	0.814406	0.873919	1
AAMDC	0.829439	0.769167	0.0937215	0.128561	1	0.00326243	0.0287014	-0.0153188	0.0124225	0.0567924	0.998556	1	0.784375	0.870261	1
AAMP	0.530391	0.943075	0.52534	0.326849	0.522436	0.0709157	0.0120132	0.021154	-0.0348449	0.181623	0.998556	1	0.957113	0.942443	1
AANAT	0.956122	0.844651	0.691866	0.811996	1	0.00376054	-0.00302701	-0.00454651	0.00325917	0.0692264	0.998556	1	0.975369	0.989961	1
AAR2	0.778519	0.238896	0.452435	0.274603	0.13579	-0.000218365	0.0592286	-0.00261249	0.00436733	-0.0423772	0.998556	1	0.942346	0.932779	1
AARD	0.0441085	0.528043	0.728649	0.403884	0.00907172	0.0494005	0.0562405	0.00702609	-0.00957738	-0.187767	0.998556	1	0.976994	0.955327	1
AARS1	0.17307	0.249686	0.222422	0.647164	0.689257	-0.0555057	-0.171443	0.0156855	-0.0053013	0.0666505	0.998556	1	0.881992	0.9822	1
AARS2	0.606728	0.552448	0.363722	0.412948	0.670574	-0.0473029	0.00382147	0.00738662	0.000445504	-0.000990535	0.998556	1	0.926123	0.958262	1
AARSD1	0.800395	0.821039	0.411007	0.32047	0.676753	0.00361672	0.0121717	-0.0210666	0.0195478	-0.0330503	0.998556	1	0.935305	0.941702	1
AASDH	0.962386	0.249521	0.813596	0.956378	0.991147	-0.00492308	0.0573635	0.00161779	-0.0016819	-0.0116834	0.998556	1	0.98816	0.998512	1
AASDHPPT	0.0297341	0.319455	0.888577	0.273681	0.853505	-0.0811076	-0.110797	0.00766779	0.0125318	-0.0421578	0.998556	1	0.991861	0.932366	1
AASS	0.810034	0.87205	0.546508	0.677865	1	0.00339474	0.00168392	-0.0129809	0.0103463	0.0933041	0.998556	1	0.958694	0.9822	1
AATF	0.10675	0.403971	0.14693	0.0354777	1	0.0652314	0.0804885	0.00534169	-0.0165919	-0.170533	0.998556	1	0.829843	0.765529	1
AATK	0.431411	0.423899	0.584683	0.388196	0.301725	0.019763	0.029742	0.00527841	-0.00707873	-0.0765857	0.998556	1	0.965408	0.953767	1
ABAT	0.993655	0.286675	0.0221027	0.0155331	0.861526	-0.00405023	-0.0429008	-0.0143058	0.0154967	0.00201161	0.999288	1	0.639009	0.686585	1
ABCA1	0.340481	1	0.913837	0.621108	1	0.0158416	NA	0.00696138	-0.00895533	-0.0135791	0.998556	1	0.994706	0.978896	1
ABCA10	0.911486	0.17867	0.905247	0.67339	1	0.00422901	-0.0370818	-0.000752025	0.00147919	-0.0127115	0.998556	1	0.994571	0.9822	1
ABCA12	0.411564	0.326584	0.832587	0.908846	0.649805	-0.0118473	0.0311344	0.00869638	-0.00809155	0.0319014	0.998556	1	0.989648	0.995455	1
ABCA13	0.741556	1	0.366268	0.444504	1	-0.0110038	0.0180001	0.0103719	-0.00869665	0.0543498	0.998556	1	0.926123	0.958262	1
ABCA2	0.674266	0.617608	0.672789	0.896978	0.0601873	-0.00193868	0.0259168	-0.0047897	0.00220246	0.0676498	0.998556	1	0.973568	0.995375	1
ABCA3	0.619358	0.785969	0.115987	0.0671266	1	-0.00240376	0.00706208	-0.0122173	0.0125057	-0.138036	0.998556	1	0.807945	0.818777	1
ABCA4	0.279391	0.389431	0.913385	0.693669	1	0.0282985	-0.0544129	-0.00678973	0.00396771	-0.0690215	0.998556	1	0.994706	0.9822	1
ABCA5	0.501617	0.453661	0.419214	0.202894	1	0.0117331	0.0134047	0.0101697	-0.0121669	0.0203466	0.998556	1	0.936211	0.90672	1
ABCA6	0.0265286	0.633651	0.0765981	0.00808418	1	0.0543682	-0.0294809	0.00730706	-0.0147893	0.0662465	0.998556	1	0.765234	0.554759	1
ABCA7	0.976622	0.645473	0.838387	0.796801	0.560034	0.00371641	-0.00781923	0.00197589	-0.00081864	0.0150492	0.998556	1	0.990244	0.989927	1
ABCA8	0.423907	0.485714	0.53369	0.983633	1	0.014496	0.0143371	-0.000939728	-0.00228762	0.0395915	0.998556	1	0.957757	0.998512	1
ABCA9	0.585764	0.427523	0.304839	0.280548	1	0.0106348	-0.0225046	0.00506635	-0.00579368	0.0164255	0.998556	1	0.916005	0.93559	1
ABCB1	0.791335	1	0.894093	0.862607	0.322437	-0.00612357	-0.0049584	-0.00191851	0.00161084	0.0480402	0.998556	1	0.992596	0.994539	1
ABCB10	0.294162	0.668148	0.00494832	0.0236695	0.913493	0.0371375	-0.0114001	-0.0459848	0.0384109	0.00580271	0.998556	1	0.451435	0.735433	1
ABCB11	0.356246	0.412755	0.420239	0.881683	0.8563	-0.0112423	-0.021358	0.00323946	-0.000495663	-0.00813996	0.998556	1	0.936211	0.995375	1
ABCB4	0.685399	1	0.951304	0.746017	0.73041	-0.00797837	-0.00328579	-0.00168835	0.00352583	-0.0182604	0.998556	1	0.998724	0.987297	1
ABCB5	0.744541	0.312451	0.0401787	0.115634	0.849702	0.0131199	0.0737079	-0.0220409	0.0163387	0.0234093	0.998556	1	0.720529	0.856268	1
ABCB6	0.786575	0.588357	0.891521	0.956535	0.728552	0.00767748	0.0168097	0.00943074	-0.0106792	-0.000412412	0.998556	1	0.991861	0.998512	1
ABCB8	0.670157	0.607246	0.326028	0.366319	1	-0.00574984	0.0162522	0.00308814	-0.00348903	0.045602	0.998556	1	0.918466	0.94786	1
ABCB9	0.887685	0.663248	0.448594	0.498621	1	-0.00132145	0.0289232	0.00181799	-0.00152156	-0.0500731	0.998556	1	0.942185	0.968403	1
ABCC1	0.344118	0.84919	0.796547	0.491734	1	-0.0226402	-0.00788611	3.57528564913188e-05	0.00369099	0.00695125	0.998556	1	0.985929	0.9672	1
ABCC10	0.599594	0.754079	0.0811584	0.150043	0.551702	0.0151638	0.0215043	-0.0126061	0.00981924	-0.040254	0.998556	1	0.776093	0.884689	1
ABCC11	0.393517	0.869644	0.985097	0.668351	1	0.0217012	0.0151006	-0.00408783	0.000349032	0.0429618	0.998556	1	0.998807	0.9822	1
ABCC12	0.641142	0.274529	0.773281	0.915506	1	-0.0125269	0.0371412	-0.00158564	0.000832066	0.0962442	0.998556	1	0.981353	0.996068	1
ABCC2	0.83791	0.426505	0.0519792	0.0828258	0.158592	-0.00381002	-0.0245342	-0.00757834	0.00662936	0.0396203	0.998556	1	0.730366	0.83283	1
ABCC3	0.525951	0.217082	0.182528	0.0576572	0.622765	0.00948675	0.0383192	0.0138366	-0.0157277	-0.0106367	0.998556	1	0.854876	0.810568	1
ABCC4	0.65126	0.760169	0.576068	0.662247	1	0.0108632	-0.0159752	0.00295755	-0.00347471	-0.0179006	0.998556	1	0.964356	0.9822	1
ABCC5	0.339225	0.69263	0.160971	0.423104	0.454717	0.0149857	-0.0223792	-0.010263	0.00638294	0.0548882	0.998556	1	0.840584	0.958262	1
ABCC6	0.227842	0.844876	0.816104	0.742548	1	0.0354902	-0.0185087	0.00114337	-0.00654471	0.0236195	0.998556	1	0.98817	0.987297	1
ABCC8	0.219977	1	0.89622	0.533427	1	0.0158911	-0.0270942	0.00376879	-0.00571722	0.0126821	0.998556	1	0.993101	0.97183	1
ABCC9	0.924972	0.346519	0.388013	0.350849	0.119057	0.00157671	-0.0384955	0.0063731	-0.00689827	0.0829953	0.998556	1	0.929053	0.943184	1
ABCD2	0.0161105	1	0.166137	0.00791233	0.624963	-0.0423896	-0.0399166	-0.0071722	0.0146073	-0.00273798	0.998556	1	0.846127	0.554759	1
ABCD3	0.979231	0.683761	0.208922	0.200155	1	-0.00336364	0.0052861	-0.00935443	0.0113878	-0.157775	0.998556	1	0.872317	0.906179	1
ABCD4	0.67776	0.418339	0.421785	0.602696	1	0.00408928	0.020249	-0.000482629	0.00035459	-0.096257	0.998556	1	0.936231	0.97706	1
ABCE1	0.273288	0.199243	0.368518	0.817346	0.132965	-0.0430322	-0.104203	0.0182263	-0.00178255	-0.167024	0.998556	1	0.926123	0.990249	1
ABCF1	0.689939	0.0491086	0.815726	0.460564	0.761478	0.00248979	0.149622	-0.0237532	0.00489709	0.0104367	0.998556	1	0.98817	0.960839	1
ABCF2	0.475702	0.833673	0.30144	0.16094	1	0.0307802	0.0127167	0.0133239	-0.0183666	0.0932562	0.998556	1	0.912964	0.884689	1
ABCF3	0.349998	0.551694	0.526965	0.895818	0.455615	0.0175568	-0.0314268	-0.00205978	-0.000753367	0.0206702	0.998556	1	0.957413	0.995375	1
ABCG1	0.892291	0.625747	0.880033	0.924154	1	0.00252997	-0.00562913	0.00324219	-0.00397666	0.045428	0.998556	1	0.991861	0.996173	1
ABCG2	0.625664	0.462598	0.164678	0.297015	1	-0.00521971	0.047289	0.00746442	-0.00648234	-0.0442036	0.998556	1	0.844469	0.938421	1
ABCG4	0.497951	0.0837251	0.196486	0.233918	1	0.0137607	-0.0664776	-0.0083257	0.00712323	0.0321862	0.998556	1	0.865911	0.920173	1
ABCG5	0.0798964	0.734765	0.840793	0.29016	1	-0.0245522	-0.00412194	-0.00508865	0.00905704	0.00260905	0.998556	1	0.991043	0.938421	1
ABCG8	0.390452	0.133444	0.757724	0.873257	1	0.0152509	-0.0567814	-0.00140494	-1.2627e-05	-0.00872887	0.998556	1	0.980788	0.995375	1
ABHD1	0.135293	0.15398	0.223461	0.475776	1	0.0291422	-0.0691082	-0.00840951	0.00497304	0.00830931	0.998556	1	0.881992	0.962622	1
ABHD10	0.718515	0.864404	0.517647	0.472656	0.887285	-0.00812057	-0.021537	-0.00585251	0.00785062	-0.015932	0.998556	1	0.955099	0.962598	1
ABHD11	0.258732	0.979981	0.884749	0.546315	1	-0.0255594	-0.00837625	0.00434025	-0.000583082	0.0741133	0.998556	1	0.991861	0.973551	1
ABHD12	0.696399	0.354639	0.691784	0.500426	0.7243	-0.0036426	0.0302437	0.00755418	-0.00706162	-0.0185256	0.998556	1	0.975369	0.969154	1
ABHD12B	0.347595	0.568423	0.29288	0.179444	1	-0.0355623	0.00467732	-0.00784209	0.0140586	-0.062584	0.998556	1	0.907798	0.894252	1
ABHD13	0.304494	0.0545632	0.750699	0.796364	1	0.0366255	-0.067171	-0.00175096	-0.00101197	0.0881705	0.998556	1	0.978994	0.989927	1
ABHD14A	0.808314	0.176677	0.532366	0.626878	0.145285	0.012298	-0.0522911	-0.00814968	0.00676289	0.0399439	0.998556	1	0.957757	0.97939	1
ABHD14B	0.751792	0.953656	0.379277	0.55908	0.600035	0.012154	-0.00878731	-0.00604322	0.00393532	0.0107346	0.998556	1	0.929053	0.975438	1
ABHD15	0.415468	0.616421	0.0840777	0.0306296	0.707882	-0.0215725	-0.0445481	-0.0355027	0.0388622	-0.0246819	0.998556	1	0.776093	0.748891	1
ABHD16A	0.882658	0.611824	0.0744325	0.333944	0.288266	-0.000393478	-0.0140492	-0.0106235	0.00525379	0.0142678	0.998556	1	0.761713	0.942443	1
ABHD16B	0.732734	0.0693349	0.863465	0.621133	0.538126	0.00816846	-0.076219	0.00549523	-0.00293839	-0.0361362	0.998556	1	0.991808	0.978896	1
ABHD17A	0.41087	0.299599	0.221768	0.205847	0.955497	0.0265299	-0.0326297	-0.0310619	0.0261377	0.0184427	0.998556	1	0.881992	0.908212	1
ABHD17B	0.482197	0.77416	0.736957	0.807897	0.0788454	-0.00413992	0.030659	-0.00962908	0.0103485	-0.0814475	0.998556	1	0.977554	0.989947	1
ABHD17C	0.805221	0.797882	0.964232	0.795801	1	0.00219046	0.0107651	0.00338432	-0.0056446	0.112344	0.998556	1	0.998807	0.989927	1
ABHD18	0.695844	0.132208	0.102736	0.0583386	0.450138	-0.00798365	-0.0641878	-0.0149571	0.0166547	0.0459073	0.998556	1	0.789134	0.810568	1
ABHD2	0.663421	0.48269	0.771131	0.52678	0.954272	-0.0106847	-0.0451317	0.00248268	0.000612237	0.0251338	0.998556	1	0.981353	0.971464	1
ABHD3	0.82608	0.211533	0.692296	0.474767	1	-0.00482024	-0.0585769	-0.00518315	0.00792625	0.0103747	0.998556	1	0.975369	0.962598	1
ABHD4	0.234059	0.173198	0.774018	0.509454	0.461334	-0.0267124	-0.0599395	-0.00180779	0.00862031	-0.0487286	0.998556	1	0.981353	0.97023	1
ABHD5	0.314711	0.611435	2.14630365569909e-05	1.84569326397999e-05	1	-0.0134093	0.0219651	-0.0328705	0.0318104	0.0404547	0.998556	1	0.0234434	0.0215999	1
ABHD6	0.3892	0.230047	0.770702	0.687381	1	-0.0123511	0.0299253	-0.00404047	0.00519332	-0.0430445	0.998556	1	0.981353	0.9822	1
ABHD8	0.0978052	0.360385	0.974481	0.420313	1	0.0296889	0.0212652	-0.00225879	-0.0023458	-0.117391	0.998556	1	0.998807	0.958262	1
ABI1	0.355883	0.877661	0.266885	0.659122	1	0.0273497	0.0212984	-0.0249265	0.0170698	0.0236038	0.998556	1	0.902858	0.9822	1
ABI2	0.220461	0.683236	0.264127	0.0485649	0.154848	0.0152682	0.00178853	0.0058134	-0.00986311	0.0652597	0.998556	1	0.900679	0.789337	1
ABI3	0.723687	0.791996	0.431403	0.474618	1	0.00788584	-0.00445191	-0.00263395	0.00218533	-0.0703498	0.998556	1	0.939561	0.962598	1
ABI3BP	0.676295	0.688106	0.98791	0.801175	0.916257	-0.0115747	-0.0219164	-0.00213122	0.00492109	-0.00174802	0.998556	1	0.998807	0.989927	1
ABITRAM	0.841785	1	0.0919595	0.116029	1	-0.0130316	0.102492	0.0192969	-0.016699	-0.0148769	0.998556	1	0.783672	0.856268	1
ABL1	0.788789	0.676487	0.11272	0.136663	0.792706	-0.00301478	0.0375403	-0.017029	0.0140901	0.0530194	0.998556	1	0.806817	0.873919	1
ABL2	0.756563	0.105702	0.967917	0.805585	0.953518	-0.00783366	0.05595	-0.00606323	0.00526494	-0.0104404	0.998556	1	0.998807	0.989927	1
ABLIM1	0.763886	0.0944728	0.123039	0.266805	0.713399	0.00776552	0.083329	-0.00969757	0.00690802	-0.0295539	0.998556	1	0.815147	0.928697	1
ABLIM2	0.635773	0.959758	0.357195	0.514829	0.960067	0.0164408	-0.000631793	-0.0179947	0.0139497	-0.0138565	0.998556	1	0.925237	0.970713	1
ABLIM3	0.581112	1	0.721412	0.926467	1	0.0110824	0.0711134	0.00489575	-0.0075471	0.0338096	0.998556	1	0.976771	0.996249	1
ABR	0.991549	0.398077	0.156463	0.100856	1	0.00596935	0.0279249	0.00441452	-0.00793501	0.044479	0.998988	1	0.836923	0.847615	1
ABRA	0.242401	1	0.998419	0.536274	0.586868	-0.017957	0.035848	0.00144995	0.00225912	-0.0416819	0.998556	1	0.999505	0.97206	1
ABRACL	0.841677	0.664387	0.443817	0.591668	1	0.00728462	-0.0205063	0.000553537	0.000624532	-0.0830113	0.998556	1	0.941813	0.975926	1
ABRAXAS1	0.852235	0.953289	0.520094	0.669579	0.638859	0.00897616	-0.00477423	-0.00121026	-0.000565266	0.0142408	0.998556	1	0.955723	0.9822	1
ABRAXAS2	0.926984	0.741891	0.457188	0.583368	1	0.000919603	0.0192935	-0.00513716	0.00375391	0.00887382	0.998556	1	0.942346	0.975926	1
ABT1	0.831197	0.248568	0.0901181	0.145197	0.375522	0.00203025	-0.0924006	0.0591083	-0.0540199	0.0467816	0.998556	1	0.78285	0.876577	1
ABTB1	0.162595	0.194018	0.379041	0.989992	1	0.019369	0.0383349	-0.0131937	0.00803735	-0.0308053	0.998556	1	0.929053	0.999078	1
ABTB2	0.119131	0.74294	0.888519	0.399102	0.858059	0.0313665	0.021852	-0.00717387	0.00183912	-0.0195933	0.998556	1	0.991861	0.955327	1
ACAA1	0.721457	0.51856	0.676878	0.447306	1	-0.00183776	-0.010094	-0.00260392	0.00333961	-0.0183545	0.998556	1	0.973577	0.958262	1
ACAA2	0.211079	0.107934	0.452324	0.538029	1	-0.0274118	-0.0272235	-0.0050676	0.0137801	0.0934823	0.998556	1	0.942346	0.97206	1
ACACA	0.138132	0.180744	0.62139	0.824952	1	-0.0584651	0.180148	-0.00286471	0.00367275	0.210009	0.998556	1	0.966565	0.991124	1
ACACB	0.548831	0.352073	0.0108286	0.0507274	1	0.00999339	0.0369284	-0.00755683	0.0044717	0.00988939	0.998556	1	0.556162	0.792075	1
ACAD10	0.261341	0.953415	0.616909	0.397402	0.406841	0.0169335	0.0210068	0.0108179	-0.0124874	-0.044276	0.998556	1	0.965889	0.955327	1
ACAD11	0.303876	0.363436	0.591234	0.70851	1	0.0136152	0.0267241	-7.01076e-05	-0.00463125	0.0732313	0.998556	1	0.965408	0.982582	1
ACAD8	0.768237	0.985743	0.970549	0.969032	1	0.0147608	0.000316372	-0.00365412	0.000637723	0.00370124	0.998556	1	0.998807	0.998512	1
ACAD9	0.704624	0.128216	0.0459226	0.189848	1	-0.0146618	-0.112573	0.0151502	-0.00782828	0.0119054	0.998556	1	0.730236	0.897275	1
ACADL	0.0208151	0.231424	0.450438	0.0989875	0.924886	-0.0550626	0.070251	-0.00404406	0.0120944	0.00076862	0.998556	1	0.942346	0.846332	1
ACADM	0.8193	0.778204	0.415657	0.23315	0.0794187	-0.00565949	0.0101339	0.00123642	0.0020674	-0.0806141	0.998556	1	0.935703	0.918582	1
ACADS	0.202035	0.219006	0.413718	0.954434	0.359561	0.0206749	0.0470266	0.00613877	-0.0101488	-0.0320955	0.998556	1	0.935703	0.998391	1
ACADSB	0.656311	0.327841	0.342142	0.376018	1	0.0144056	-0.0366513	0.00137188	-0.00217385	-0.00481678	0.998556	1	0.920413	0.948934	1
ACADVL	0.63258	0.179265	0.580153	0.363601	0.635165	0.00735717	0.0565403	0.0094772	-0.0111227	-0.0248662	0.998556	1	0.965408	0.947163	1
ACAN	0.857957	0.859684	0.000510022	0.000705628	0.652522	-0.00591436	0.00123085	-0.0275096	0.0269952	-0.0162221	0.998556	1	0.179982	0.275262	1
ACAP1	0.770362	0.248464	0.440658	0.386406	0.705474	-0.00477917	0.0554869	-0.000176737	-0.00102202	0.0207045	0.998556	1	0.941813	0.953767	1
ACAP2	0.413812	1	0.924227	0.869431	0.238901	0.0161913	-0.180324	-0.00608887	0.00458563	0.0564717	0.998556	1	0.996842	0.995375	1
ACAP3	0.435192	0.827688	0.181073	0.302485	1	-0.01103	0.001121	0.0173757	-0.0148739	0.0715688	0.998556	1	0.854876	0.938421	1
ACAT1	0.271079	0.863889	0.400429	0.183208	0.947478	-0.0229039	0.000428692	0.000787681	0.00449048	-0.0718226	0.998556	1	0.932242	0.89592	1
ACAT2	0.181693	0.804918	0.642139	0.210985	1	0.0325069	0.0050666	0.00599422	-0.0121881	0.101459	0.998556	1	0.968944	0.909022	1
ACBD3	0.796132	0.408438	0.128857	0.156169	0.776226	0.0020138	-0.0485428	-0.00522834	0.00594712	0.00132732	0.998556	1	0.815234	0.884689	1
ACBD4	0.649456	0.726698	0.258478	0.222851	1	-0.0113814	0.0313959	-0.0143481	0.0145397	-0.0253772	0.998556	1	0.895327	0.913305	1
ACBD5	0.149277	0.473915	0.201076	0.784231	1	0.0325861	0.0244148	-0.00666989	-0.000977139	0.0178198	0.998556	1	0.866252	0.989927	1
ACBD6	0.889234	0.563318	0.406693	0.630946	0.504148	0.000499233	0.00734629	-0.000887421	0.000566553	-0.00340634	0.998556	1	0.935216	0.979763	1
ACBD7	0.399657	0.156031	0.584547	0.541249	1	-0.0221148	0.0712671	-0.00771103	0.00833011	-0.0314577	0.998556	1	0.965408	0.97206	1
ACCS	0.990054	0.686684	0.0286866	0.0231047	0.385829	0.00100474	-0.0271489	-0.0144087	0.0146694	-0.0356677	0.99862	1	0.674764	0.735433	1
ACCSL	0.515821	0.950326	0.792488	0.528039	0.667592	-0.0126342	-0.014064	-0.00500054	0.00749826	-0.0200756	0.998556	1	0.985799	0.971464	1
ACD	0.162099	0.404954	0.665902	0.266212	0.879862	-0.0335203	-0.0485912	-0.00420256	0.00874303	0.0271262	0.998556	1	0.973076	0.928697	1
ACE	0.17086	1	0.405901	0.93594	0.824812	0.0269922	0.0898248	-0.0120819	0.00527168	0.00952638	0.998556	1	0.93489	0.997421	1
ACER1	0.934474	0.860244	0.770789	0.858036	0.339857	0.00387031	0.0124793	-5.03391e-06	3.45077073522215e-05	-0.0531825	0.998556	1	0.981353	0.994527	1
ACER2	0.916665	0.102929	0.798818	0.485533	0.557069	0.00142823	-0.0353453	-0.00419266	0.00530597	0.0402204	0.998556	1	0.986494	0.965644	1
ACER3	0.836261	0.29988	0.248907	0.17667	1	0.000945297	-0.0463467	-0.0167925	0.0165262	0.00919746	0.998556	1	0.893852	0.892334	1
ACHE	0.922103	0.36131	0.0672302	0.114528	1	0.00363068	-0.0564038	0.0187772	-0.0175739	0.125805	0.998556	1	0.750361	0.856268	1
ACIN1	0.791659	0.168721	0.334986	0.130958	0.249779	-0.0366176	-0.16326	-0.00598713	0.0186059	-0.104567	0.998556	1	0.918466	0.870291	1
ACKR1	0.737387	0.356273	0.856939	0.803704	0.185639	0.00282314	0.0273464	0.00919908	-0.00869572	-0.0420082	0.998556	1	0.991808	0.989927	1
ACKR2	0.594724	0.625529	0.00570249	0.00307609	1	-0.00809522	-0.01828	-0.0165814	0.017904	-0.0253074	0.998556	1	0.451973	0.43825	1
ACKR3	0.586574	0.744209	0.383003	0.283245	1	-0.0155765	-0.0093029	-0.00670255	0.0083742	0.0500663	0.998556	1	0.929053	0.936692	1
ACKR4	0.722465	0.631858	0.570066	0.373158	1	-0.0132315	-0.0160903	-0.00851363	0.0114443	-0.0321489	0.998556	1	0.964356	0.948676	1
ACLY	0.808725	0.962228	0.277521	0.289218	0.35552	-0.0259409	-0.00170629	0.0443717	-0.0406707	0.160499	0.998556	1	0.904058	0.938421	1
ACMSD	0.34234	1	0.388366	0.230329	0.871094	-0.0179741	0.042814	-0.00190582	0.0049847	-0.0182775	0.998556	1	0.929053	0.917531	1
ACO1	0.656952	0.210698	0.13122	0.387619	0.563214	-0.00389112	-0.0468611	0.00526433	-0.00225974	-0.0335298	0.998556	1	0.818869	0.953767	1
ACO2	0.507248	0.0244924	0.0683275	0.510727	1	-0.0967031	-0.486822	0.0634062	-0.0170894	-0.688939	0.998556	1	0.750361	0.97023	1
ACOD1	0.460942	0.0675512	0.0880295	0.1597	0.799027	-0.0128386	0.0449339	0.00326848	-0.00382651	-0.0106071	0.998556	1	0.780271	0.884689	1
ACOT1	0.0296415	0.630483	0.0253395	0.350565	1	-0.05054	-0.0319711	0.0320702	-0.0193692	-0.0373921	0.998556	1	0.65625	0.943184	1
ACOT11	0.807882	0.787331	0.499197	0.576007	1	-0.00485622	0.0102505	0.0141897	-0.0125976	-0.00444571	0.998556	1	0.949666	0.975926	1
ACOT12	0.353374	1	0.528996	0.306464	1	0.0335956	0.0435669	0.0120461	-0.01705	-0.00936058	0.998556	1	0.957413	0.939105	1
ACOT13	0.345191	0.251071	0.975997	0.351798	0.139851	0.00940052	0.0560025	0.00121811	-0.00599939	0.0569262	0.998556	1	0.998807	0.943534	1
ACOT2	0.520253	0.836022	0.338098	0.202896	1	-0.00793985	0.00329658	-0.0100006	0.0107213	-0.00559815	0.998556	1	0.918466	0.90672	1
ACOT4	0.741639	0.770688	0.132919	0.22002	1	-0.00468134	0.0285574	0.00601701	-0.00562471	-0.0102656	0.998556	1	0.820922	0.911862	1
ACOT6	0.969463	0.851363	0.270763	0.385931	1	0.00014789	0.00469595	-0.00767786	0.00571944	0.0922749	0.998556	1	0.903683	0.953767	1
ACOT7	0.940937	0.139787	0.248338	0.149983	1	0.00294315	0.0552681	0.00234546	-0.00500519	0.00514091	0.998556	1	0.893852	0.884689	1
ACOT8	0.221398	0.0584246	0.84475	0.856088	0.48099	0.0239664	-0.0753601	-0.00685562	0.00316445	0.0502904	0.998556	1	0.991052	0.994527	1
ACOX1	0.873463	0.411503	0.45835	0.690225	1	0.00275133	0.0974712	-0.0133635	0.0092161	0.119095	0.998556	1	0.942346	0.9822	1
ACOX2	0.431574	0.0718763	0.216577	0.320847	1	-0.0114686	0.0634798	-0.011121	0.00912993	0.0432546	0.998556	1	0.880735	0.941702	1
ACOX3	0.302786	0.460552	0.480052	0.211804	0.407116	0.0249557	0.0109979	-0.00110976	-0.00313508	-0.0488737	0.998556	1	0.944623	0.909022	1
ACOXL	0.305218	0.216975	0.0963102	0.0577395	1	-0.0206649	0.0968235	-0.0165801	0.0181088	-0.0690812	0.998556	1	0.784445	0.810568	1
ACP2	0.8342	0.260362	0.322074	0.641455	0.976291	-0.00538941	-0.0387279	0.00533767	-0.0019153	0.0114373	0.998556	1	0.918006	0.981695	1
ACP3	0.569143	0.373252	0.721312	0.807849	1	-0.0124902	0.0311331	0.000363184	0.000376488	-0.0253136	0.998556	1	0.976771	0.989947	1
ACP4	0.356879	0.644807	0.343876	0.177275	1	0.026279	0.0517929	0.000166312	-0.00539964	-0.00609508	0.998556	1	0.921548	0.892586	1
ACP5	0.293668	0.791305	0.420332	0.8922	1	-0.0190252	0.0112836	0.00019758	0.0039002	-0.0763155	0.998556	1	0.936211	0.995375	1
ACP6	0.553538	0.615951	0.835292	0.670471	0.421375	-0.0114885	0.0181906	0.00419675	-0.00275157	-0.0441604	0.998556	1	0.989716	0.9822	1
ACP7	0.266656	1	0.543389	0.891006	1	0.0164223	0.03764	-0.0124015	0.00690833	0.093971	0.998556	1	0.958039	0.995375	1
ACR	0.638909	0.379935	0.634758	0.828043	1	-0.00212275	0.0321885	-0.00749954	0.0027064	0.0966487	0.998556	1	0.968253	0.991124	1
ACRBP	0.6849	0.447383	0.557868	0.547775	1	-0.00420521	0.0111085	0.000715359	-0.00125787	0.0742848	0.998556	1	0.963043	0.974033	1
ACRV1	0.567739	0.124199	0.954892	0.471597	1	0.00545058	0.0523484	-0.000153158	-0.00264267	0.0319078	0.998556	1	0.998807	0.962405	1
ACSBG1	0.32139	0.330795	0.446015	0.323916	0.756188	0.014485	-0.0197635	0.001285	-0.0032432	0.0291544	0.998556	1	0.941813	0.942443	1
ACSBG2	0.270698	0.668481	0.263822	0.0583615	0.242568	0.0211037	0.00521249	0.00382064	-0.0086251	0.0414303	0.998556	1	0.900679	0.810568	1
ACSF2	0.98434	0.18161	0.713599	0.461976	1	0.0128205	0.0549583	0.00130321	-0.00597451	0.0439248	0.998556	1	0.975438	0.960839	1
ACSF3	0.0411527	0.649117	0.186145	0.808552	0.449769	0.0398703	-0.0128495	-0.0102346	0.00236295	0.0349675	0.998556	1	0.857425	0.989961	1
ACSL1	0.350888	0.171499	0.0783424	0.0989872	1	-0.021462	0.0329481	0.0156634	-0.0130775	-0.0154732	0.998556	1	0.769332	0.846332	1
ACSL3	0.213195	0.56027	0.668255	0.223557	1	0.0742456	0.107628	0.0341586	-0.0494396	0.102956	0.998556	1	0.973215	0.913458	1
ACSL5	0.0272488	0.844783	0.844373	0.448194	0.749257	-0.0483995	0.0226632	-0.00510947	0.0102387	0.0373577	0.998556	1	0.991043	0.958262	1
ACSL6	0.643819	1	0.129039	0.187445	0.625684	0.00559914	0.0117181	-0.00683349	0.00612894	-0.0357859	0.998556	1	0.815234	0.897275	1
ACSM1	0.710451	0.878306	0.86541	0.803639	1	-0.0158013	-0.00380514	-0.00567304	0.00709314	0.0788452	0.998556	1	0.991808	0.989927	1
ACSM2A	0.399446	0.0175815	0.276869	0.0750372	1	-0.0163242	-0.0839622	-0.0109722	0.0149856	0.0739215	0.998556	1	0.904058	0.825173	1
ACSM3	0.36071	0.976332	0.530043	0.703932	1	-0.0186492	-0.0104655	0.000460395	0.00139038	0.14901	0.998556	1	0.957413	0.9822	1
ACSM4	0.037815	0.911791	0.557705	0.191295	1	-0.0404027	-0.0105032	-0.00658571	0.0113364	0.0943658	0.998556	1	0.963043	0.897275	1
ACSM5	0.441377	0.592614	0.00168729	0.0111044	1	0.0174387	-0.0162899	-0.0249151	0.0202607	0.236649	0.998556	1	0.308087	0.621045	1
ACSM6	0.926652	0.347976	0.885406	0.806619	0.527308	-0.00158066	0.0547868	-0.00521828	0.00418071	-0.0313224	0.998556	1	0.991861	0.989927	1
ACSS1	0.381608	0.991878	0.842878	0.579009	0.890728	0.0137058	-0.00298578	0.00256873	-0.00420236	-0.010116	0.998556	1	0.991043	0.975926	1
ACSS2	0.974043	0.407171	0.846252	0.828209	0.0762821	0.00701455	0.0485808	-0.00807337	0.00813165	-0.0397379	0.998556	1	0.991095	0.991188	1
ACSS3	0.405614	0.485644	0.844146	0.57557	1	-0.0141421	0.0295639	0.00618507	-0.00307161	-0.0480988	0.998556	1	0.991043	0.975926	1
ACTA1	0.992668	0.653999	0.799449	0.916951	0.106558	0.00328109	-0.0136745	0.00508511	-0.00313785	-0.0893852	0.999288	1	0.986494	0.996173	1
ACTA2	0.0754724	0.644275	0.331952	0.125505	0.613212	-0.029652	0.0209895	-0.00471852	0.00823931	0.00897392	0.998556	1	0.918466	0.866896	1
ACTB	0.279586	0.241146	0.510451	0.819224	1	0.055841	-0.228924	-0.0428494	0.0341549	0.0105822	0.998556	1	0.952268	0.990411	1
ACTBL2	0.976118	0.560793	0.617687	0.707253	1	0.0024149	0.0290433	-0.00135758	0.000550016	-0.0339777	0.998556	1	0.965889	0.9822	1
ACTC1	0.938974	0.757228	0.0639849	0.129576	1	-0.000385805	-0.0202614	0.00414413	-0.002071	-0.0778361	0.998556	1	0.742466	0.870261	1
ACTG1	0.86953	0.241902	0.949935	0.695433	0.235876	0.0257187	-0.11542	-0.0195255	0.0249265	-0.186671	0.998556	1	0.998724	0.9822	1
ACTG2	0.394958	1	0.968511	0.50118	1	-0.0130519	0.0893606	-0.00787116	0.0117495	-0.19035	0.998556	1	0.998807	0.969154	1
ACTL10	0.927885	0.200042	0.649654	0.687591	0.642802	-0.00222236	0.0478867	0.00219183	-0.00202906	-0.0076889	0.998556	1	0.971023	0.9822	1
ACTL6A	0.801673	0.528879	0.884658	0.786628	0.552833	0.0368863	0.0416867	-0.00323903	-0.00219569	-0.0666855	0.998556	1	0.991861	0.989927	1
ACTL6B	0.647348	0.107463	0.0543484	0.0171344	1	0.00625815	0.0671328	0.00999964	-0.0127076	0.0479216	0.998556	1	0.730366	0.693328	1
ACTL7A	0.0416925	1	0.377308	0.0925316	1	-0.0418801	-0.0715428	0.00527158	0.00106504	0.120461	0.998556	1	0.929053	0.838053	1
ACTL7B	0.114679	1	0.471289	0.996519	1	-0.0372901	0.0683569	0.0112229	-0.0044623	-0.0135913	0.998556	1	0.943131	0.999862	1
ACTL8	0.300685	1	0.686997	0.296896	0.530217	0.0134909	0.125963	0.00262267	-0.00611379	-0.026967	0.998556	1	0.975369	0.938421	1
ACTL9	0.875617	0.983319	0.25132	0.301239	0.802413	-0.00347994	0.00124351	-0.00170493	0.0016658	0.0212057	0.998556	1	0.894987	0.938421	1
ACTN1	0.875099	1	0.816566	0.532073	1	-0.00180717	0.0898135	0.00172004	-0.00358687	0.0729205	0.998556	1	0.988187	0.971768	1
ACTN2	0.0620774	0.0708234	0.851516	0.744581	1	0.0269777	-0.0860312	0.00908832	-0.0100971	-0.00759725	0.998556	1	0.991808	0.987297	1
ACTN4	0.992011	1	0.675213	0.855012	0.759186	-0.00268036	0.0769059	-0.00524883	0.00380122	0.0250074	0.9991	1	0.973568	0.994527	1
ACTR10	0.525152	0.388038	0.705047	0.402262	1	-0.0340545	-0.117995	0.0120294	-0.00376333	-0.0158647	0.998556	1	0.975369	0.955327	1
ACTR1A	0.21742	0.154493	0.556456	0.197839	0.563808	-0.0621479	-0.264441	-0.000914537	0.0165015	0.0647357	0.998556	1	0.9627	0.903306	1
ACTR1B	0.522073	0.207781	0.0889343	0.112001	0.123959	-0.0237303	-0.0615977	-0.0121552	0.0114384	0.0613353	0.998556	1	0.781913	0.855674	1
ACTR2	0.843582	0.813255	0.170515	0.251585	1	0.0362456	-0.0523145	-0.0420721	0.0331372	0.13396	0.998556	1	0.849157	0.928697	1
ACTR3	0.534109	0.225067	0.380989	0.170232	0.864878	-0.0122324	-0.106838	-0.0213221	0.0250459	-0.00514678	0.998556	1	0.929053	0.890117	1
ACTR3B	0.0164465	0.8665	0.683583	0.665882	1	-0.0513573	-0.0167966	-2.62832e-06	0.00579356	0.153732	0.998556	1	0.975369	0.9822	1
ACTR5	0.716411	0.918045	0.786317	0.974915	0.652681	-0.00606736	0.000980142	0.0160874	-0.0134887	-0.0171643	0.998556	1	0.984338	0.998512	1
ACTR6	0.860837	0.251593	0.519738	0.384182	0.955962	0.0194121	0.209733	0.00605051	-0.0141265	0.0387903	0.998556	1	0.955603	0.953147	1
ACTR8	0.237531	0.19147	0.614971	0.134301	0.417587	-0.0315274	-0.120695	-0.0147326	0.027007	-0.0880641	0.998556	1	0.965889	0.873919	1
ACTRT2	0.527821	0.78883	0.292718	0.21287	1	0.0098825	0.00753465	0.00718282	-0.00891827	0.00936707	0.998556	1	0.907798	0.909022	1
ACTRT3	0.723279	0.536836	0.00428233	0.00549848	1	-0.00664803	0.0244336	-0.0158968	0.0159776	-0.0426024	0.998556	1	0.442364	0.525393	1
ACVR1	0.485533	0.608794	0.54751	0.351506	1	-0.0124251	0.00752751	0.0011584	0.00148328	-0.0524902	0.998556	1	0.958694	0.943184	1
ACVR1B	0.053818	1	0.564964	0.173702	0.818859	-0.0461391	0.0342439	0.00686436	2.53984675906982e-05	0.0249839	0.998556	1	0.964356	0.89121	1
ACVR1C	0.797358	0.485371	0.688192	0.61183	1	-0.00419387	-0.0418566	-0.000209052	0.00140605	0.0460035	0.998556	1	0.975369	0.978266	1
ACVR2A	0.939038	0.21717	0.617618	0.489775	1	0.00531318	-0.0744749	0.00433923	-0.00365121	0.00822733	0.998556	1	0.965889	0.966974	1
ACVR2B	0.727467	0.428473	0.709662	0.942496	1	0.00580013	0.0491188	-0.00497845	0.00219367	-0.0364245	0.998556	1	0.975369	0.997421	1
ACVRL1	0.57787	1	0.570893	0.707483	0.148498	0.00865967	0.0913495	-0.00470078	0.00353816	-0.0659018	0.998556	1	0.964356	0.982238	1
ACY1	0.876362	0.0394978	0.301098	0.766469	0.685452	-0.00309001	-0.0805578	0.00733054	-0.00225108	-0.00824224	0.998556	1	0.912964	0.987733	1
ACY3	0.223708	0.731142	0.816135	0.412086	1	-0.0329708	0.00685845	-0.000545419	0.00513291	-0.0406639	0.998556	1	0.98817	0.957812	1
ACYP1	0.0929482	0.588234	0.328453	0.805487	1	-0.0313321	0.0149225	0.00879576	-0.00344842	-0.00145529	0.998556	1	0.918466	0.989927	1
ACYP2	0.433493	1	0.983736	0.7793	0.619955	-0.0180457	0.0825437	0.000146745	0.00347644	-0.030307	0.998556	1	0.998807	0.989927	1
ADA	0.30238	0.00849933	0.0955247	0.570458	0.811303	-0.0204376	-0.131225	0.00715414	0.000575404	0.0222693	0.998556	1	0.784375	0.975926	1
ADA2	0.55842	0.718972	0.669292	0.400186	0.393744	-0.00730904	0.0168364	-0.00422916	0.00582657	-0.0239792	0.998556	1	0.973389	0.955327	1
ADAD1	0.999534	0.54363	0.0599814	0.113977	0.728431	0.00396384	-0.0113355	0.0119279	-0.011208	-0.0159901	0.999837	1	0.738326	0.856268	1
ADAD2	0.596901	0.740122	0.630223	0.697078	1	0.0140379	-0.030457	-0.00333685	0.00267377	-0.0318926	0.998556	1	0.967415	0.9822	1
ADAL	0.153064	0.962333	0.186201	0.624993	1	0.0214225	-0.0161586	-0.00280153	-0.00135021	0.00579711	0.998556	1	0.857425	0.978896	1
ADAM10	0.70702	0.547471	0.709027	0.648384	1	-0.01134	-0.0454127	-0.0042457	0.00586446	0.0645293	0.998556	1	0.975369	0.9822	1
ADAM11	0.458244	0.795367	0.19927	0.308873	0.549678	-0.010866	0.0502646	0.00314278	-0.00349537	0.0267949	0.998556	1	0.865911	0.939252	1
ADAM12	0.169138	0.211201	0.254922	0.148967	1	0.0281194	-0.0493359	0.00715951	-0.00936173	0.0375927	0.998556	1	0.895327	0.883024	1
ADAM15	0.203413	0.863874	0.708085	0.700165	0.337993	-0.0292918	0.0146044	0.00341662	0.00248335	-0.0449423	0.998556	1	0.975369	0.9822	1
ADAM17	0.380684	0.0587245	0.428283	0.52059	1	0.0217247	-0.0871388	0.0159609	-0.0129025	0.0512347	0.998556	1	0.937347	0.970713	1
ADAM18	0.770452	0.302211	0.0755408	0.142742	1	0.00843153	-0.0438158	0.00755124	-0.00517035	-0.0432873	0.998556	1	0.765234	0.876555	1
ADAM19	0.136557	1	0.538279	0.237537	1	-0.0238122	NA	-0.00240657	0.00532973	0.0661047	0.998556	1	0.957925	0.921139	1
ADAM2	0.872417	0.789084	0.684878	0.541039	1	-0.00286379	-0.0143329	-0.0122483	0.0139039	-0.0832837	0.998556	1	0.975369	0.97206	1
ADAM20	0.0633065	1	0.917571	0.460593	1	-0.0378504	-0.0372491	0.0119893	-0.00468965	-0.00652628	0.998556	1	0.995616	0.960839	1
ADAM21	0.844171	1	0.261706	0.397667	1	0.00436988	0.0203359	-0.0215917	0.0187397	0.0508094	0.998556	1	0.898857	0.955327	1
ADAM22	0.0903471	1	0.142385	0.024722	0.419404	0.0284234	-0.0703691	0.0088679	-0.0139127	0.0370622	0.998556	1	0.82972	0.735433	1
ADAM23	0.464209	0.884336	0.775863	0.592902	1	-0.0177377	-0.000712049	-0.0071815	0.00977884	0.0375864	0.998556	1	0.981353	0.975926	1
ADAM28	0.188794	0.222162	0.296171	0.326464	0.257382	0.0255983	-0.0276917	-0.0015057	0.00071645	-0.0480888	0.998556	1	0.910047	0.942443	1
ADAM29	0.774044	0.691577	0.828308	0.705563	1	0.00825524	0.00686381	-0.00115025	-0.000405932	-0.0146647	0.998556	1	0.989573	0.9822	1
ADAM30	0.105481	0.12748	0.964711	0.697144	1	-0.0309194	0.0523177	-0.0100917	0.0110778	-0.0889097	0.998556	1	0.998807	0.9822	1
ADAM32	0.31367	0.456124	0.0393393	0.0391743	1	0.0237418	-0.0321334	0.0137794	-0.0134984	-0.106358	0.998556	1	0.720529	0.773291	1
ADAM33	0.371122	0.859933	0.191284	0.405781	1	0.0126431	0.0205624	-0.0163162	0.0130311	-0.0903912	0.998556	1	0.860995	0.955327	1
ADAM7	0.897316	0.34629	0.231054	0.427816	0.865076	0.000771489	-0.0263669	0.00540513	-0.00368138	0.023595	0.998556	1	0.886636	0.958262	1
ADAM8	0.161341	0.189692	0.347644	0.067143	1	-0.0154058	-0.0345708	-0.00516023	0.00897557	0.0212271	0.998556	1	0.922423	0.818777	1
ADAM9	0.95665	0.319474	0.866649	0.70717	1	0.00553166	-0.025563	-0.0129337	0.0122304	0.0326195	0.998556	1	0.991861	0.9822	1
ADAMDEC1	0.953405	0.100467	0.811613	0.764673	0.935231	0.0043577	-0.037442	-0.00557534	0.00710468	0.0114903	0.998556	1	0.98816	0.987733	1
ADAMTS1	0.183936	0.224293	0.75991	0.58555	0.432133	-0.0199546	0.0563103	-0.000477204	0.00149468	0.033801	0.998556	1	0.980875	0.975926	1
ADAMTS10	0.362924	0.267083	0.172402	0.519362	0.743885	0.0174962	0.0470429	-0.0152203	0.00972549	-0.0247365	0.998556	1	0.850169	0.970713	1
ADAMTS12	0.76547	1	0.633475	0.865012	1	-0.00697947	-0.0926982	9.80267322103767e-05	0.00205734	0.0149756	0.998556	1	0.968029	0.995052	1
ADAMTS13	0.171037	0.400663	0.840703	0.332787	1	-0.0238775	-0.0229651	-0.00180962	0.00595663	0.034127	0.998556	1	0.991043	0.942443	1
ADAMTS14	0.432331	0.513809	0.287505	0.620371	1	0.0122749	0.0343575	-0.00405535	0.00113575	-0.0330619	0.998556	1	0.904921	0.978896	1
ADAMTS15	0.124833	0.736282	0.0534237	0.244775	1	0.035401	0.0165124	-0.00822036	0.000698635	0.0496238	0.998556	1	0.730366	0.92626	1
ADAMTS16	0.990567	1	0.26765	0.295256	1	0.00574956	-0.0739176	-0.000475735	-0.000599295	0.0729816	0.998722	1	0.902858	0.938421	1
ADAMTS17	0.68358	1	0.0849412	0.0864923	0.374415	0.0104493	0.0424912	0.0218858	-0.0217221	-0.0587013	0.998556	1	0.776093	0.83283	1
ADAMTS18	0.759975	1	0.699909	0.753322	1	0.0137909	-0.0939635	-0.0109111	0.00856119	0.0765895	0.998556	1	0.975369	0.987733	1
ADAMTS19	0.674117	1	0.386481	0.640736	0.86474	-0.00471535	-0.0744923	-0.000131397	0.00220519	-0.00874352	0.998556	1	0.929053	0.981563	1
ADAMTS2	0.191566	0.65034	0.876073	0.483311	0.517554	-0.0198165	-0.0151782	0.00409739	0.00101254	-0.0279513	0.998556	1	0.991861	0.964524	1
ADAMTS20	0.117867	1	0.546884	0.97498	0.625331	-0.0295271	0.0258705	0.0130139	-0.00873446	0.0172698	0.998556	1	0.958694	0.998512	1
ADAMTS3	0.153843	0.677886	0.41971	0.180357	0.383769	0.0227926	0.0207237	0.00389941	-0.00734996	-0.0333889	0.998556	1	0.936211	0.89441	1
ADAMTS4	0.56767	0.954113	0.425977	0.362677	0.633687	-0.0130712	-0.0119634	-0.011993	0.0130894	0.0346915	0.998556	1	0.936231	0.946393	1
ADAMTS5	0.575914	0.394253	0.00568056	0.00300627	0.631011	-0.00457917	-0.0255367	-0.0179145	0.0178844	0.0258236	0.998556	1	0.451973	0.435883	1
ADAMTS6	0.60506	0.628171	0.424984	0.403137	1	-0.0104615	0.0206741	0.0054126	-0.00403454	0.0184163	0.998556	1	0.936231	0.955327	1
ADAMTS7	0.338935	0.500652	0.410845	0.734653	0.33299	0.0267706	-0.0350198	-0.0167087	0.0104875	0.126711	0.998556	1	0.935305	0.987032	1
ADAMTS8	0.417689	0.137609	0.0599654	0.0807366	1	0.015807	-0.0404952	-0.00586139	0.00441404	0.0162129	0.998556	1	0.738326	0.829459	1
ADAMTS9	0.400124	0.601584	0.548538	0.454266	1	-0.00686816	0.0103422	-0.00437687	0.00431492	0.0391073	0.998556	1	0.958694	0.958262	1
ADAMTSL1	0.707266	0.419887	0.196815	0.172679	0.567272	-0.0012285	0.0109093	0.00389972	-0.00502704	0.0311168	0.998556	1	0.865911	0.890839	1
ADAMTSL2	0.385229	0.400605	0.809468	0.919843	1	-0.0166967	0.0525335	0.000322626	0.00167457	-0.0401289	0.998556	1	0.988028	0.996173	1
ADAMTSL3	0.260272	0.350218	0.97721	0.955297	0.285346	-0.0109925	0.0305524	-0.00785563	0.00546932	0.0642594	0.998556	1	0.998807	0.998512	1
ADAMTSL4	0.745734	0.366365	0.639676	0.621452	0.826541	-0.0295719	0.0407579	0.00979193	-0.00620037	-0.0226139	0.998556	1	0.968733	0.978896	1
ADAMTSL5	0.608938	0.325986	0.595637	0.382228	0.171672	0.0124563	0.0144194	0.00196265	-0.00568732	-0.0334263	0.998556	1	0.965408	0.95163	1
ADAP1	0.781504	0.792512	0.162851	0.285646	0.511484	-0.00235418	0.0156642	0.0157729	-0.0142795	-0.0118615	0.998556	1	0.842484	0.93807	1
ADAP2	0.915086	0.606305	0.967713	0.789827	0.376622	-0.000191222	-0.0212902	-0.0238096	0.0242369	-0.0531882	0.998556	1	0.998807	0.989927	1
ADAR	0.399979	0.42625	0.881663	0.851689	0.167823	-0.0416625	0.164942	0.00070379	-0.00126338	0.0579913	0.998556	1	0.991861	0.994527	1
ADARB1	0.194367	0.372851	0.64054	0.923074	0.774404	-0.0235049	0.0332992	0.00676462	-0.00440589	0.0242525	0.998556	1	0.968733	0.996173	1
ADARB2	0.299646	0.00886139	0.372903	0.524479	0.907852	0.0206201	-0.0867797	0.00235346	-0.00173938	0.0127889	0.998556	1	0.927813	0.971464	1
ADAT1	0.754741	1	0.880587	0.77191	1	0.00326808	0.114847	-0.0050803	0.00433867	-0.11987	0.998556	1	0.991861	0.988664	1
ADAT2	0.466279	0.73027	0.582441	0.844238	1	-0.0170475	0.0825099	-0.00738114	0.00669718	-0.0582415	0.998556	1	0.965408	0.993804	1
ADAT3	0.397958	0.284099	0.0171466	0.335432	0.778247	-0.029925	-0.0316553	0.0291316	-0.00414335	-0.0162028	0.998556	1	0.611987	0.942976	1
ADCK1	0.270089	0.911311	0.983341	0.722061	1	0.0179491	-0.00524992	0.00127461	-0.00301345	-0.0545878	0.998556	1	0.998807	0.985964	1
ADCK2	0.0331754	1	0.251632	0.993025	1	0.0469079	-0.00127261	-0.00711567	-0.00221163	0.0598473	0.998556	1	0.894987	0.999505	1
ADCK5	0.524909	0.364726	0.0182732	0.0373885	0.919278	-0.0173951	0.0234737	0.0238936	-0.019688	-0.0166031	0.998556	1	0.620646	0.768768	1
ADCY1	0.382139	1	0.327626	0.791151	1	-0.0164629	-0.167461	0.00348574	0.0010712	0.0564457	0.998556	1	0.918466	0.989927	1
ADCY10	0.35065	0.350981	0.00486337	0.0148976	1	-0.0176152	0.0573583	0.0227344	-0.0204645	0.0323848	0.998556	1	0.451435	0.676127	1
ADCY2	0.206823	1	0.696406	0.216769	1	-0.017546	-0.124009	-0.00457231	0.0091893	0.00315308	0.998556	1	0.975369	0.909022	1
ADCY3	0.874815	0.310694	0.00090431	0.00362046	1	-0.00906288	-0.0423297	0.0378232	-0.0334228	0.0531496	0.998556	1	0.218171	0.466225	1
ADCY4	0.420931	0.348975	0.227917	0.114388	0.49247	-0.0151421	-0.0674052	-0.00908072	0.0122089	0.0320974	0.998556	1	0.883407	0.856268	1
ADCY5	0.742094	0.879408	0.723756	0.652591	1	0.00782539	0.00997259	0.00116085	-0.00179616	-0.0614711	0.998556	1	0.976771	0.9822	1
ADCY6	0.905299	1	0.643861	0.643112	0.677816	0.00510727	0.0191282	0.00213936	-0.002405	-0.0251556	0.998556	1	0.97026	0.982114	1
ADCY7	0.29048	0.129805	0.77638	0.921608	1	-0.0209119	0.0596443	0.00224973	-0.00103298	-0.0541034	0.998556	1	0.981353	0.996173	1
ADCY8	0.956865	0.792466	0.976183	0.65508	1	-0.00202748	0.00283982	0.00403376	-0.0013835	-0.157484	0.998556	1	0.998807	0.9822	1
ADCY9	0.0780699	0.706336	0.839446	0.337329	1	-0.0406641	0.00904707	-0.00363997	0.0079383	0.0488815	0.998556	1	0.990884	0.942976	1
ADCYAP1	0.202917	0.957566	0.244758	0.100087	0.945459	0.0228199	0.000411028	0.00678134	-0.00970259	-0.00670948	0.998556	1	0.891937	0.847021	1
ADCYAP1R1	0.833046	0.895989	0.671904	0.604981	1	-0.00618788	-0.0105659	0.00175186	-0.00174674	0.105741	0.998556	1	0.973568	0.977709	1
ADD1	0.789253	0.207768	0.0206717	0.155625	0.623504	-0.0194203	-0.0355538	0.0215769	-0.0112756	-0.0162669	0.998556	1	0.636089	0.884689	1
ADD2	0.828276	1	0.180945	0.260666	0.163787	0.00295095	0.00102945	0.00377454	-0.00279897	-0.0629712	0.998556	1	0.854876	0.928697	1
ADD3	0.792585	0.849841	0.142026	0.162311	0.387168	0.000109371	-0.00123787	0.0158489	-0.0138163	-0.0558608	0.998556	1	0.82972	0.884689	1
ADGRA1	0.684292	0.666815	0.631958	0.368625	1	0.0132439	0.0122926	-0.00490646	0.000592388	0.0701638	0.998556	1	0.967415	0.948025	1
ADGRA2	0.866593	0.829923	0.271683	0.355639	1	0.000133288	-0.010386	0.0075516	-0.00553183	-0.0606714	0.998556	1	0.903809	0.94392	1
ADGRA3	0.130627	0.345598	0.187188	0.282791	0.0185896	0.0235679	-0.0400633	-0.00622105	0.00506508	-0.107465	0.998556	1	0.858945	0.936692	1
ADGRB1	0.146447	0.411588	0.911293	0.251238	0.022406	-0.0182177	-0.0265111	-0.00223627	0.00879675	-0.119217	0.998556	1	0.994706	0.928697	1
ADGRB2	0.679216	0.326616	0.167593	0.251304	0.182548	-0.0134552	-0.0462214	0.0106708	-0.00815533	0.0755106	0.998556	1	0.848203	0.928697	1
ADGRB3	0.277801	1	0.400732	0.427387	0.0861735	-0.0153758	-0.0113836	-0.00629678	0.00542001	0.0428401	0.998556	1	0.932242	0.958262	1
ADGRD1	0.493059	0.665168	0.597938	0.321184	1	0.0136182	0.0162372	-0.000871465	-0.00261183	0.0326401	0.998556	1	0.965408	0.941702	1
ADGRE1	0.406594	0.644656	0.64046	0.97896	0.616044	-0.0196615	-0.0118389	-0.00125362	0.0043653	0.0246687	0.998556	1	0.968733	0.998512	1
ADGRE2	0.687221	0.52438	0.897338	0.81618	1	0.00342345	-0.0377923	0.00837584	-0.00484407	-0.107118	0.998556	1	0.993198	0.990239	1
ADGRE3	0.181978	0.859007	0.43763	0.98575	1	-0.0313261	0.01432	0.00288296	0.00312731	-0.103066	0.998556	1	0.941813	0.998512	1
ADGRE5	0.554396	0.205533	0.039601	0.151508	1	0.00938109	0.0466696	-0.0193206	0.0146239	-0.0530108	0.998556	1	0.720529	0.884689	1
ADGRF1	0.446027	0.490521	0.178053	0.136753	0.955374	-0.0118819	0.0365918	-0.0172748	0.0171126	-0.00626266	0.998556	1	0.852738	0.873919	1
ADGRF3	0.72507	0.48333	0.844445	0.989583	1	0.00953769	0.0282492	0.00155664	-0.00308196	-0.0358762	0.998556	1	0.991043	0.999074	1
ADGRF4	0.222551	0.92619	0.439685	0.259556	0.406054	-0.0206851	0.00562158	-0.00315419	0.00523769	0.0413833	0.998556	1	0.941813	0.928697	1
ADGRF5	0.0950353	0.362984	0.128071	0.0395798	0.780521	-0.0329152	0.0630634	-0.0135784	0.0165683	-0.02691	0.998556	1	0.815234	0.775661	1
ADGRG1	0.54674	1	0.115169	0.0840293	1	-0.0243594	0.0238349	-0.0131803	0.0157849	0.0218414	0.998556	1	0.807945	0.83283	1
ADGRG3	0.442588	1	0.753933	0.908717	1	0.0168026	-0.0320394	-0.00546435	0.00247345	0.0252147	0.998556	1	0.98038	0.995455	1
ADGRG5	0.27644	1	0.995494	0.704329	1	-0.0125894	0.0827819	-0.0095478	0.0107567	-0.024202	0.998556	1	0.999306	0.9822	1
ADGRG6	0.873173	0.959106	0.619963	0.850654	0.208106	0.00121829	-0.01322	0.00552218	-0.00338164	-0.0663117	0.998556	1	0.966565	0.994527	1
ADGRG7	0.690956	0.126629	0.861694	0.643301	0.190515	0.00899749	0.0451941	0.00810333	-0.00860441	-0.080334	0.998556	1	0.991808	0.982114	1
ADGRL1	0.748817	0.750535	0.298186	0.390938	1	0.0109746	-0.00642756	-0.00328828	0.00307279	-0.112722	0.998556	1	0.911469	0.953815	1
ADGRL2	0.532072	1	0.933801	0.632219	0.649205	-0.0137254	-0.0537385	0.00717178	-0.00389869	-0.0241474	0.998556	1	0.997829	0.980155	1
ADGRL3	0.772645	0.73583	0.365024	0.32116	0.315912	0.00710794	-0.0263259	-0.00807628	0.00926189	-0.0577254	0.998556	1	0.926123	0.941702	1
ADGRL4	0.171412	1	0.765957	0.813046	0.618972	-0.0248628	0.0846998	-0.000319232	0.00369231	0.0217784	0.998556	1	0.981353	0.990009	1
ADGRV1	0.0736116	0.0915457	0.511053	0.858346	0.96208	0.0296724	-0.0503537	-0.00920653	0.00563947	0.01859	0.998556	1	0.952517	0.994527	1
ADH1A	0.979227	0.382932	0.203032	0.202207	1	0.000677474	0.0304885	0.00971105	-0.00981158	-0.0724717	0.998556	1	0.866252	0.90672	1
ADH1B	0.776656	0.0392241	0.041306	0.157363	1	-0.000416449	0.0742148	-0.0169247	0.0110776	0.053207	0.998556	1	0.72341	0.884689	1
ADH4	0.34804	0.00189794	0.398937	0.214902	1	0.0141343	-0.0984623	-0.0194204	0.0215802	-0.0577786	0.998556	0.675998	0.931534	0.909022	1
ADH5	0.818094	0.667675	0.592617	0.645654	1	0.00039624	-0.021317	0.0107544	-0.00851843	-0.0294497	0.998556	1	0.965408	0.982125	1
ADH6	0.380614	0.720255	0.410178	0.189966	1	-0.0183555	-0.00412394	-0.0083961	0.0113871	-0.000168989	0.998556	1	0.935305	0.897275	1
ADH7	0.68848	0.222165	0.745734	0.790209	1	0.00216934	-0.0331144	0.00981746	-0.00798711	0.0185747	0.998556	1	0.977916	0.989927	1
ADHFE1	0.441236	0.836451	0.690342	0.888492	1	-0.0228784	0.0156443	0.00550015	-0.000175168	-0.112268	0.998556	1	0.975369	0.995375	1
ADI1	0.601727	0.898594	0.374781	0.569949	0.997727	-0.00170354	0.022174	0.0167928	-0.0164165	0.0162833	0.998556	1	0.929053	0.975909	1
ADIG	0.322793	0.818241	0.733155	0.47402	0.968126	-0.014182	0.00953078	0.000415747	0.00121738	0.00702563	0.998556	1	0.977168	0.962598	1
ADIPOQ	0.0833382	1	0.504027	0.679145	1	0.0266714	0.0652382	-0.00654822	0.000743151	0.019991	0.998556	1	0.950128	0.9822	1
ADIPOR1	0.574372	0.0995723	0.323353	0.591115	1	-0.0127089	-0.10584	0.00748635	-0.00393596	0.0774706	0.998556	1	0.918006	0.975926	1
ADIPOR2	0.185178	0.966901	0.60419	0.843604	1	-0.0481548	0.0152101	0.00669342	0.00121499	-0.0120669	0.998556	1	0.965408	0.993794	1
ADIRF	0.445249	0.717223	0.460015	0.71876	1	0.016268	0.000592754	-0.0102287	0.00653947	0.040372	0.998556	1	0.942346	0.984731	1
ADK	0.581969	1	0.0202841	0.0692344	1	0.00291893	0.0021114	-0.00655659	0.0053513	0.0154446	0.998556	1	0.633184	0.818777	1
ADM	0.473978	0.945504	0.532687	0.464012	0.43992	-0.0121834	0.000748645	-0.00241648	0.00285546	0.030407	0.998556	1	0.957757	0.960839	1
ADM2	0.409812	0.658535	0.110464	0.420456	1	0.0236509	0.00530778	-0.0104914	0.00394375	0.0730439	0.998556	1	0.802654	0.958262	1
ADM5	0.497204	1	0.476482	0.638101	1	-0.0104392	0.100109	0.00195516	-0.00129164	0.0401087	0.998556	1	0.943784	0.981193	1
ADNP	0.144902	0.414667	0.675481	0.168158	0.401316	0.0719311	0.0551937	0.0086572	-0.0236582	0.0844626	0.998556	1	0.973568	0.889601	1
ADNP2	0.237307	0.950577	0.252131	0.294731	0.014376	-0.0148969	0.000607355	0.0128544	-0.0134164	0.0970684	0.998556	1	0.895301	0.938421	1
ADO	0.848031	0.488001	0.681863	0.815064	0.514004	-0.0092925	-0.00553241	0.00349049	-0.00181599	0.0139646	0.998556	1	0.974595	0.990239	1
ADORA1	0.408322	0.271447	0.362492	0.512717	1	0.0155728	-0.0646951	-0.010975	0.00926739	0.0052112	0.998556	1	0.926123	0.97033	1
ADORA2A	0.531434	0.497041	0.700216	0.961263	1	0.0228834	0.0169143	0.00347891	-0.0064485	-0.0782979	0.998556	1	0.975369	0.998512	1
ADORA2B	0.917441	0.54439	0.97012	0.999257	0.43764	-0.000918754	0.0369572	0.00686245	-0.00597185	-0.0651816	0.998556	1	0.998807	0.999862	1
ADPGK	0.819987	1	0.418421	0.329427	1	0.00485806	0.0439436	0.0119084	-0.0133028	0.0462714	0.998556	1	0.935892	0.942443	1
ADPRH	0.933332	0.85195	0.87437	0.9336	0.952988	0.00333486	0.00778139	0.00189354	-0.00268006	0.00589199	0.998556	1	0.991861	0.997421	1
ADPRHL1	0.753915	0.959008	0.404433	0.567349	0.681006	0.0185118	0.00348311	-0.00426451	-0.000171252	0.0307547	0.998556	1	0.934192	0.975551	1
ADPRM	0.273196	0.428796	0.857971	0.732735	1	0.0183086	0.0558305	0.00351906	-0.00670138	-0.0734148	0.998556	1	0.991808	0.987032	1
ADPRS	0.0299398	0.529669	0.416264	0.831865	1	-0.0468201	0.0544662	0.00887433	-0.000750621	-0.0514938	0.998556	1	0.935703	0.99196	1
ADRA1A	0.548255	0.261107	0.345785	0.3702	0.575918	0.0105354	-0.0251124	0.00015495	-0.00129295	0.0494542	0.998556	1	0.921548	0.948224	1
ADRA1B	0.877895	1	0.309155	0.416716	1	0.00145922	0.0559485	0.00276526	-0.00366253	0.0307805	0.998556	1	0.916777	0.958262	1
ADRA1D	0.219652	0.424789	0.482272	0.889647	1	-0.0209812	-0.0200107	0.0081041	-0.00327686	-0.0294431	0.998556	1	0.945021	0.995375	1
ADRA2A	0.171491	0.354053	0.0522562	0.0190438	0.785225	0.0258308	-0.0411646	0.0177222	-0.0199554	0.0118195	0.998556	1	0.730366	0.707229	1
ADRA2B	0.791656	0.584344	0.387124	0.493076	0.660414	0.00181573	0.0273009	-0.00283416	0.00198136	-0.0125784	0.998556	1	0.929053	0.9672	1
ADRA2C	0.0202957	0.0839419	0.527611	0.322105	1	0.0426385	-0.0306846	0.00873754	-0.0114506	0.03094	0.998556	1	0.957413	0.942057	1
ADRB1	0.345369	0.608774	0.123692	0.31377	0.46612	0.0226342	-0.0184519	-0.012775	0.00877351	0.0176531	0.998556	1	0.815147	0.940003	1
ADRB2	0.213119	1	0.420024	0.946395	1	-0.0181051	0.0131144	0.0100812	-0.00610666	-0.0180581	0.998556	1	0.936211	0.997421	1
ADRB3	0.855447	0.248533	0.142741	0.274097	1	0.00324981	-0.0425175	0.00441643	-0.00156807	-0.0350554	0.998556	1	0.82972	0.932366	1
ADRM1	0.234344	0.0393324	0.0476716	0.497446	1	0.0593354	0.1103	-0.0130263	-0.00396466	0.082966	0.998556	1	0.730236	0.968323	1
ADSL	0.113501	0.0732792	0.893861	0.187615	1	-0.200969	-0.230709	0.0308407	0.0137336	-0.0954834	0.998556	1	0.992546	0.897275	1
ADSS1	0.265104	0.324263	0.241633	0.462394	0.0147456	0.0166565	0.0340337	-0.00598468	0.00318191	-0.0945651	0.998556	1	0.890954	0.960839	1
ADSS2	0.341619	0.287419	0.890052	0.42758	0.674233	-0.0856307	-0.192253	0.00528992	0.0182608	0.115794	0.998556	1	0.991861	0.958262	1
ADTRP	0.753455	0.948457	0.0414763	0.0484803	0.722915	-0.0108225	-0.0224491	-0.0228102	0.0236563	0.00835043	0.998556	1	0.72341	0.789337	1
AEBP1	0.734178	0.686263	0.847449	0.98228	1	0.00503237	-0.0361507	-0.00436397	0.00355609	0.0335265	0.998556	1	0.991165	0.998512	1
AEBP2	0.770598	0.541955	0.804345	0.856315	1	0.00167255	-0.0569514	0.00773561	-0.00661834	0.0143383	0.998556	1	0.986974	0.994527	1
AEN	0.0183039	0.435114	0.239174	0.0348905	0.534525	-0.0387262	0.0302896	-0.00589131	0.0111894	-0.014477	0.998556	1	0.889745	0.761961	1
AFAP1	0.667157	0.308041	0.464564	0.438926	0.857737	0.00324631	-0.01443	-0.00620849	0.0061395	0.00743803	0.998556	1	0.942538	0.958262	1
AFAP1L1	0.274909	1	0.0881996	0.0448252	1	-0.0256768	0.0507756	0.000326133	0.00384058	0.00657773	0.998556	1	0.780271	0.78016	1
AFAP1L2	0.464772	0.179487	0.0151047	0.0349183	0.571062	0.0179194	-0.0545055	-0.0153986	0.0126302	0.0199842	0.998556	1	0.5971	0.761961	1
AFDN	0.567045	0.987264	0.305728	0.131059	1	0.0359256	-0.00956354	-0.00788493	-0.00162127	0.216243	0.998556	1	0.916245	0.870291	1
AFF1	0.992771	0.430497	0.901831	0.867508	1	-0.00473443	-0.0262961	-0.000631233	0.00251477	-0.0392038	0.999288	1	0.994172	0.995375	1
AFF3	0.707903	0.104046	0.0762457	0.259434	0.746518	0.00432811	0.123095	-0.00752055	0.00325045	0.0147085	0.998556	1	0.765234	0.928697	1
AFF4	0.511545	1	0.574897	0.483784	0.561518	-0.00566369	-0.000294248	-0.00386748	0.00330843	0.0367388	0.998556	1	0.964356	0.96456	1
AFG1L	0.806183	0.0644855	0.972117	0.672247	0.673078	0.00256042	0.0911528	0.00122197	-0.0042554	0.0102567	0.998556	1	0.998807	0.9822	1
AFG3L2	0.507784	0.0817976	0.216817	0.313825	1	0.00269691	-0.168182	0.0312605	-0.0208366	-0.228803	0.998556	1	0.881035	0.940003	1
AFM	0.357025	0.966141	0.189557	0.490198	0.633229	-0.0183934	0.00822355	0.000104226	0.00327397	-0.0236483	0.998556	1	0.860995	0.966974	1
AFMID	0.663941	0.443877	0.883545	0.981339	1	-0.0117951	-0.000673757	0.00357335	-0.00132565	-0.0319714	0.998556	1	0.991861	0.998512	1
AFP	0.478937	0.878784	0.760574	0.917013	0.616522	-0.0177004	0.0165396	-0.0077919	0.00905251	0.00611629	0.998556	1	0.980875	0.996173	1
AFTPH	0.646841	0.374964	0.893775	0.890311	1	0.00622741	-0.046692	0.00180501	-0.00122057	-0.037045	0.998556	1	0.992546	0.995375	1
AGA	0.829214	0.718188	0.261049	0.28461	1	0.0033076	-0.0185049	-0.00317387	0.0038875	-0.016521	0.998556	1	0.898157	0.937167	1
AGAP1	0.552906	0.309079	0.988347	0.90596	1	0.0139219	-0.0414131	0.00321803	-0.00255277	-0.0591602	0.998556	1	0.998807	0.995375	1
AGAP2	0.072778	1	0.287427	0.745397	0.410509	0.0520315	0.0403611	-0.00847334	0.00174306	-0.0780391	0.998556	1	0.904921	0.987297	1
AGAP3	0.961121	0.864519	0.0109433	0.019623	1	0.00116224	-0.0251055	0.021611	-0.0198658	0.0226324	0.998556	1	0.556907	0.717641	1
AGAP6	0.890424	0.100498	0.528302	0.561734	0.202061	-0.00975274	-0.102625	0.0175881	-0.0148038	0.105944	0.998556	1	0.957413	0.975438	1
AGBL1	0.433742	0.917978	0.176971	0.186637	0.0269989	-0.0111912	0.00529713	0.00725671	-0.00785365	0.102361	0.998556	1	0.851288	0.897275	1
AGBL2	0.0979165	0.266766	0.966158	0.713098	0.700562	0.0287522	-0.0281795	0.00516629	-0.00717291	-0.00590863	0.998556	1	0.998807	0.9844	1
AGBL3	0.195722	1	0.639176	0.931488	0.731358	-0.0205662	0.0211135	0.0144238	-0.0108912	0.00539903	0.998556	1	0.968733	0.997236	1
AGBL4	0.955092	0.196639	0.505389	0.780656	1	0.00483395	0.0402354	-0.0069134	0.00324299	0.0260789	0.998556	1	0.950337	0.989927	1
AGBL5	0.294245	6.48163539218559e-05	0.0609014	0.122892	1	0.0268072	-0.171962	0.0100546	-0.00970557	-0.0136036	0.998556	0.106195	0.740644	0.862847	1
AGER	0.642187	0.882346	0.986934	0.72497	0.276032	0.00532562	0.00858759	-0.00774929	0.00801222	-0.0139333	0.998556	1	0.998807	0.986657	1
AGFG1	0.579389	0.963432	0.907228	0.76487	1	-0.0192261	0.00522658	-0.00432885	0.00675323	0.0420422	0.998556	1	0.994706	0.987733	1
AGFG2	0.324286	0.167914	0.0563704	0.231127	1	-0.0153756	-0.0652525	0.0108977	-0.00683434	0.17889	0.998556	1	0.734167	0.917885	1
AGGF1	0.58302	0.350963	0.670137	0.371891	1	0.0102544	0.0321659	0.00696175	-0.00922177	0.0190404	0.998556	1	0.973568	0.948676	1
AGK	0.433912	1	0.878907	0.923667	1	-0.00171508	-0.0769474	-0.0126753	0.0111531	0.117511	0.998556	1	0.991861	0.996173	1
AGL	0.0639449	0.550417	0.497548	0.814821	0.177629	0.0635263	-0.0351907	-0.00923477	0.0032701	-0.0801767	0.998556	1	0.949666	0.990239	1
AGMAT	0.125552	1	0.133693	0.715637	0.119774	-0.0269674	0.0114615	0.00578928	0.00152789	-0.0840237	0.998556	1	0.820922	0.984613	1
AGMO	0.63118	0.894386	0.832661	0.639296	1	0.00953341	0.00752816	0.00396351	-0.00610919	0.0360037	0.998556	1	0.989648	0.981193	1
AGO1	0.498022	0.976922	0.136082	0.327863	1	0.0216994	-0.000842013	-0.0209466	0.0153822	0.0473492	0.998556	1	0.822255	0.942443	1
AGO2	0.221899	0.985632	0.629685	0.38153	0.312905	0.0298696	0.00902991	0.000967868	-0.00549363	-0.0494938	0.998556	1	0.967415	0.951584	1
AGO3	0.952747	0.403839	0.218454	0.381618	1	0.00163384	0.0660154	-0.00614964	0.00254269	0.117647	0.998556	1	0.881234	0.951584	1
AGO4	0.319719	0.537766	0.164654	0.394265	1	-0.0179396	-0.00405071	0.00500434	-0.00214274	0.0426653	0.998556	1	0.844469	0.954696	1
AGPAT1	0.0251034	0.820751	0.173781	0.366306	0.184456	0.0376578	-0.0115819	-0.0116795	-0.0110216	0.0287838	0.998556	1	0.850169	0.94786	1
AGPAT2	0.883217	1	0.430064	0.289892	0.0923951	-0.00748249	0.0517672	0.0120257	-0.013898	0.10636	0.998556	1	0.938738	0.938421	1
AGPAT3	0.997462	0.455911	0.733289	0.869398	0.90477	0.00112541	0.04196	-0.000433172	-0.00154965	0.00180723	0.999508	1	0.977168	0.995375	1
AGPAT4	0.057982	1	0.10203	0.615825	1	0.0314032	-0.0485047	-0.00536299	-0.00133322	0.0911232	0.998556	1	0.788763	0.978266	1
AGPAT5	0.40156	0.905775	0.328183	0.176524	1	-0.0216779	0.00937609	-0.00316532	0.0062661	-0.0300331	0.998556	1	0.918466	0.892334	1
AGPS	0.344734	0.814523	0.5011	0.229274	0.49621	-0.0325421	-0.0325964	0.00249858	0.00426842	-0.03606	0.998556	1	0.949666	0.91693	1
AGR2	0.477785	0.594608	0.453995	0.244923	0.805785	0.0178803	0.0214587	0.0066718	-0.0104459	0.0310088	0.998556	1	0.942346	0.92626	1
AGR3	0.285105	0.569505	0.897479	0.619576	0.955159	0.0295546	0.00643106	-0.00280341	-0.00267299	0.00300392	0.998556	1	0.993198	0.978896	1
AGRP	0.971295	0.677518	0.466711	0.517139	0.50106	-0.00149049	-0.0416411	-0.00605426	0.00621282	0.0210819	0.998556	1	0.942625	0.970713	1
AGT	0.91913	1	0.45028	0.52045	0.675134	-0.0109901	0.00273723	0.0120772	-0.0095186	-0.0201796	0.998556	1	0.942346	0.970713	1
AGTPBP1	0.942312	1	0.827912	0.889548	0.768913	0.00413168	0.0540981	0.00317255	-0.00367828	-0.0201052	0.998556	1	0.989316	0.995375	1
AGTR1	0.290858	0.179272	0.350445	0.402769	1	0.0290516	-0.0489241	-0.00614022	0.00414704	-0.0304994	0.998556	1	0.923547	0.955327	1
AGTRAP	0.330366	1	0.290681	0.160257	1	-0.0084758	0.0522582	-0.0107402	0.0111754	0.0191458	0.998556	1	0.907441	0.884689	1
AGXT	0.072846	0.867568	0.850183	0.465817	0.997247	-0.0249486	-0.00719729	0.00505978	-5.07798e-05	0.00818795	0.998556	1	0.991495	0.960839	1
AGXT2	0.973903	1	0.722116	0.788956	0.675207	0.00480389	0.0204116	0.00426401	-0.00419015	-0.0327206	0.998556	1	0.976771	0.989927	1
AHCTF1	0.472125	0.607179	0.354373	0.328848	0.696108	0.0289051	-0.0606745	0.0417015	-0.0382676	-0.061218	0.998556	1	0.925237	0.942443	1
AHCY	0.185247	0.891754	0.186152	0.60585	0.000310261	-0.104054	-0.0209976	0.0251975	0.0167519	-0.28334	0.998556	1	0.857425	0.977975	0.338887
AHCYL1	0.181838	0.0339343	0.313972	0.873969	1	0.0977071	0.160479	-0.0512726	0.0241276	0.0187993	0.998556	1	0.917037	0.995375	1
AHCYL2	0.490541	0.463382	0.376126	0.294931	0.855258	0.0125286	-0.0329465	0.00797033	-0.00862007	0.000428129	0.998556	1	0.929053	0.938421	1
AHDC1	0.457785	1	0.314967	0.25615	0.610642	0.0191578	-0.030298	0.0142345	-0.016457	0.00880674	0.998556	1	0.917562	0.928697	1
AHI1	0.641204	0.885705	0.538912	0.702897	1	-0.00546682	0.00017406	0.00683184	-0.00535678	-0.00907142	0.998556	1	0.957925	0.9822	1
AHNAK	0.302282	0.380427	0.30147	0.510042	1	-0.0214749	0.0466856	-0.00456406	0.00677188	-0.0276274	0.998556	1	0.912964	0.97023	1
AHNAK2	0.363313	0.0206645	0.259583	0.958583	0.601076	0.0178758	0.0802001	-0.00803145	-0.000898425	0.042754	0.998556	1	0.895934	0.998512	1
AHR	0.427118	0.49921	0.528508	0.899809	0.189562	0.0422527	0.0232705	0.0112498	-0.0214232	0.146019	0.998556	1	0.957413	0.995375	1
AHSA1	0.145114	0.690859	0.868274	0.638727	1	-0.0303104	-0.0150283	0.00435735	0.000222483	0.0593024	0.998556	1	0.991861	0.981193	1
AHSG	0.474376	1	0.827896	0.549234	1	0.0155381	0.00283036	-0.000817993	-0.00212145	0.0336879	0.998556	1	0.989316	0.97416	1
AHSP	0.0201425	0.374109	0.953132	0.27982	1	-0.0495922	-0.0450112	0.00129345	0.0065883	0.0282384	0.998556	1	0.998807	0.935359	1
AICDA	0.760794	0.837828	0.0834505	0.137009	1	0.00439277	0.0146508	-0.0070819	0.00580341	-0.00915184	0.998556	1	0.776093	0.873919	1
AIDA	0.723992	0.758872	0.649449	0.545971	0.659802	0.00816754	-0.0308039	0.00855235	-0.00915319	0.0259579	0.998556	1	0.971023	0.973397	1
AIF1	0.320742	0.754281	0.956564	0.784805	0.12476	0.0180201	0.0085495	-0.00845479	0.00768199	-0.02418	0.998556	1	0.998807	0.989927	1
AIF1L	0.812881	0.930376	0.527026	0.565586	0.653561	0.00853743	-0.00421995	-0.00534396	0.00402001	-0.0165802	0.998556	1	0.957413	0.975438	1
AIFM2	0.569896	0.85265	0.866247	0.863104	1	0.00311681	-0.00433738	0.00167174	-0.00234054	0.0246513	0.998556	1	0.991808	0.994661	1
AIFM3	0.425579	0.504855	0.618892	0.432579	0.551496	-0.013353	0.0352175	-0.00257977	0.00450628	-0.0686054	0.998556	1	0.966418	0.958262	1
AIG1	0.462921	0.237118	0.686331	0.781111	1	0.0142826	-0.0436836	0.0031643	-0.00207917	-0.0633066	0.998556	1	0.975369	0.989927	1
AIM2	0.72187	0.287226	0.84666	0.520589	0.702661	0.00340817	0.0478558	-7.48322e-05	-0.00299118	0.029777	0.998556	1	0.991095	0.970713	1
AIMP1	0.659477	0.314061	0.705475	0.565983	0.160125	-0.00780024	0.0694371	0.00343076	-0.00530602	0.068741	0.998556	1	0.975369	0.975438	1
AIMP2	0.399691	0.0477614	0.173281	0.188258	1	0.0224944	-0.11942	0.0079686	-0.00926174	-0.0111641	0.998556	1	0.850169	0.897275	1
AIP	0.470377	0.840186	0.722631	0.863536	1	0.0154233	0.0272185	0.00356789	-0.00800619	0.148015	0.998556	1	0.976771	0.995019	1
AIPL1	0.546063	0.203224	0.725767	0.738967	0.836086	-0.010116	0.0803704	0.000446831	-0.00126078	0.015144	0.998556	1	0.976994	0.987297	1
AIRE	0.722416	0.67472	0.957153	0.815336	0.204497	-0.0084226	0.0174727	-0.0016222	0.00333768	-0.0532568	0.998556	1	0.998807	0.990239	1
AJAP1	0.166208	0.556131	0.570361	0.220336	1	-0.0175722	-0.0169979	-0.00531176	0.00795371	0.0749932	0.998556	1	0.964356	0.911862	1
AJM1	0.939033	0.460442	0.198356	0.150394	0.802987	0.00807298	0.0381191	0.00794922	-0.00984358	0.00478369	0.998556	1	0.865911	0.884689	1
AJUBA	0.46984	0.890112	0.54989	0.283472	0.414614	-0.0391403	-0.00628476	0.0124577	-0.00459978	-0.0335336	0.998556	1	0.958694	0.93685	1
AK1	0.286572	1	0.576016	0.970223	0.736489	-0.0273913	-0.066057	-0.000911225	0.00599634	0.0383125	0.998556	1	0.964356	0.998512	1
AK2	0.54753	1	0.158469	0.302133	0.528363	-0.0351795	0.164516	0.0221975	-0.0148622	-0.0768283	0.998556	1	0.83916	0.938421	1
AK3	0.81764	0.835372	0.299297	0.225446	1	-0.00381104	-0.00958465	-0.00784025	0.00961886	-0.0380596	0.998556	1	0.911698	0.915642	1
AK4	0.937633	0.310086	0.168866	0.241525	1	-0.00294608	0.138995	-0.011753	0.00925279	-0.0408348	0.998556	1	0.848679	0.925809	1
AK5	0.984308	1	0.942359	0.991344	0.809073	0.00744095	-0.0320938	-0.00661411	0.00540895	0.00446443	0.998556	1	0.997917	0.999192	1
AK6	0.36163	0.213999	0.242186	0.175887	1	-0.0409716	0.263383	-0.0555434	0.053138	-0.0532994	0.998556	1	0.890954	0.892328	1
AK7	0.644062	0.655099	0.510861	0.678078	1	0.00456719	0.014784	0.00240708	-0.00275705	-0.0504357	0.998556	1	0.952481	0.9822	1
AK8	0.217923	0.556395	0.546844	0.229519	1	-0.019585	-0.00790933	0.000629797	0.00249536	0.0353242	0.998556	1	0.958694	0.917181	1
AK9	0.457808	0.446488	0.266765	0.448724	0.200369	0.0177479	0.0488637	-0.00722554	0.00405581	-0.0692058	0.998556	1	0.902858	0.958262	1
AKAIN1	0.401588	0.698995	0.989861	0.593867	1	0.0128354	0.0104424	0.00636342	-0.00881133	0.0227431	0.998556	1	0.998807	0.975926	1
AKAP1	0.296314	0.573671	0.824251	0.543329	0.222818	0.0168475	0.0193822	0.00265955	-0.004581	-0.0610133	0.998556	1	0.989316	0.97206	1
AKAP10	0.549435	0.520419	0.773036	0.759596	0.524052	0.0137984	0.0334307	-0.00481889	-0.000502728	0.0264053	0.998556	1	0.981353	0.987733	1
AKAP11	0.25698	0.637394	0.281777	0.525095	1	0.0256855	-0.016537	-0.0144757	0.0107982	-0.0256172	0.998556	1	0.904058	0.971464	1
AKAP12	0.277363	0.668818	0.694651	0.611565	1	-0.0128088	0.0205492	0.00282799	-0.0028022	0.123462	0.998556	1	0.975369	0.978266	1
AKAP13	0.406614	0.466817	0.72291	0.544981	0.073962	0.0126171	0.0283329	0.00239844	-0.00845806	0.0805266	0.998556	1	0.976771	0.972867	1
AKAP3	0.189884	0.137168	0.765904	0.282818	1	0.0285103	0.0646903	-0.00200021	-0.00399207	-0.0189032	0.998556	1	0.981353	0.936692	1
AKAP5	0.630933	0.48094	0.76392	0.894234	1	-0.00589343	-0.0269301	0.00845408	-0.00592151	-0.0194879	0.998556	1	0.981353	0.995375	1
AKAP6	0.95409	0.712543	0.384828	0.334169	1	-0.000107093	0.00699199	-0.00633029	0.00664681	-0.116772	0.998556	1	0.929053	0.942443	1
AKAP7	0.989474	0.667343	0.219179	0.275666	1	0.00538986	0.0170181	-0.00746978	0.00560404	-0.0147932	0.998556	1	0.881234	0.932779	1
AKAP8	0.839554	0.589091	0.385749	0.284465	1	0.00192891	0.010195	-0.00682462	0.00648085	-0.0693574	0.998556	1	0.929053	0.937167	1
AKAP8L	0.605632	0.587785	0.127109	0.272811	1	0.0237961	0.0383549	-0.0193	0.0118905	0.00325149	0.998556	1	0.815234	0.932366	1
AKAP9	0.381158	1	0.74718	0.51258	1	0.00848269	-0.0503002	0.0104461	-0.0111743	0.016576	0.998556	1	0.977916	0.97033	1
AKIP1	0.34304	0.810001	0.49708	0.193924	0.171783	0.0282549	-0.00251189	0.00597358	-0.0119518	0.0600885	0.998556	1	0.949666	0.9006	1
AKIRIN1	0.981042	0.503958	0.147326	0.176417	0.370773	0.00544387	0.0974287	0.0366086	-0.0372164	-0.0681459	0.998556	1	0.829843	0.892334	1
AKIRIN2	0.543714	0.451184	0.908314	0.931732	0.659562	0.0252199	-0.137606	0.0240834	-0.0218494	-0.0176734	0.998556	1	0.994706	0.99733	1
AKNA	0.273467	0.00836928	0.90291	0.357806	1	-0.0183929	-0.0818099	0.00195362	0.00358337	0.0290411	0.998556	1	0.994172	0.94462	1
AKNAD1	0.533031	0.0274202	0.206837	0.3495	1	-0.0150895	0.0680524	-0.00934226	0.00763996	-0.0544619	0.998556	1	0.8685	0.943184	1
AKR1A1	0.362763	0.2738	0.39395	0.168853	0.759681	0.0203881	0.0484329	0.00898993	-0.0121591	-0.0421408	0.998556	1	0.930523	0.890117	1
AKR1B1	0.358895	1	0.776683	0.895737	0.57614	-0.0135154	0.0558615	-0.00226771	0.00218314	0.0610448	0.998556	1	0.981353	0.995375	1
AKR1B10	0.599883	1	0.0199749	0.0409485	0.484792	-0.0109425	-0.0190511	0.0190661	-0.0167539	0.03207	0.998556	1	0.631184	0.778365	1
AKR1B15	0.525748	1	0.648389	0.699303	0.040563	0.0180597	-0.00843373	0.00890091	-0.00705619	-0.194127	0.998556	1	0.971023	0.9822	1
AKR1C2	0.314649	0.313048	0.581909	0.346532	0.370548	0.0297547	-0.0659458	-0.00507942	0.00083002	0.0281905	0.998556	1	0.965408	0.943063	1
AKR1C3	0.836205	0.776493	0.952695	0.8062	0.0382943	-0.00570813	-0.0375085	-0.00331799	0.00251727	0.111224	0.998556	1	0.998807	0.989927	1
AKR1C4	0.456635	0.981363	0.426043	0.215143	0.307605	-0.00977734	-0.00602018	-0.00806956	0.0103054	-0.0493776	0.998556	1	0.936231	0.909022	1
AKR1D1	0.47069	1	0.0400767	0.110499	0.626112	-0.0202362	-0.0403525	0.0279354	-0.0232722	0.0139019	0.998556	1	0.720529	0.853101	1
AKR1E2	0.789494	0.329189	0.985502	0.711715	0.487454	0.007126	0.0346841	-0.0034986	0.000849919	0.0336117	0.998556	1	0.998807	0.983613	1
AKR7A2	0.454541	0.90285	0.746379	0.926163	1	-0.0116424	0.0143951	0.00302383	-0.000934863	-0.00903702	0.998556	1	0.977916	0.996249	1
AKR7A3	0.0646482	0.267469	0.448564	0.0937658	1	0.0385732	0.0276523	0.0185278	-0.023451	-0.0998162	0.998556	1	0.942185	0.838334	1
AKT1	0.671869	0.954068	0.672922	0.887047	0.0964905	-0.0317019	-0.0609414	0.0130964	-0.000874799	-0.0714427	0.998556	1	0.973568	0.995375	1
AKT1S1	0.965965	1	0.633556	0.581877	1	-0.00150938	0.108817	-0.00209452	0.00103067	-0.0479302	0.998556	1	0.968029	0.975926	1
AKT2	0.604012	1	0.881873	0.852759	1	-0.0117938	0.0423167	-0.00789919	0.0084876	0.0419957	0.998556	1	0.991861	0.994527	1
AKT3	0.220137	0.760338	0.136423	0.330908	0.15025	0.0364191	0.0106167	-0.0106912	0.00490759	-0.073495	0.998556	1	0.822255	0.942443	1
AKTIP	0.815634	0.162158	0.720639	0.531609	0.614318	0.0111231	0.0974002	0.00621431	-0.00894522	-0.062354	0.998556	1	0.976771	0.971768	1
ALAD	0.0884525	0.702832	0.82892	0.451531	0.714987	-0.0945781	0.00836316	0.0132994	0.00382755	0.0100056	0.998556	1	0.989611	0.958262	1
ALAS1	0.287448	0.35466	0.527356	0.697152	0.889302	-0.0641018	0.021046	0.0102447	-0.0020169	0.0203933	0.998556	1	0.957413	0.9822	1
ALB	0.0933853	0.630375	0.164343	0.0173176	0.409622	-0.0260781	-0.0127961	-0.0158765	0.0209034	-0.0343531	0.998556	1	0.844131	0.693328	1
ALCAM	0.301907	0.142943	0.0871119	0.373014	0.433257	0.0197429	0.0501358	-0.0059242	0.00119036	-0.0479297	0.998556	1	0.777452	0.948676	1
ALDH16A1	0.550426	1	0.845864	0.834907	1	-0.0104597	-0.0718939	-0.00745827	0.00905814	0.0127156	0.998556	1	0.991095	0.992194	1
ALDH18A1	0.509055	0.325569	0.0819411	0.116512	0.791401	-0.0190179	0.0563832	0.0319488	-0.0290985	0.0220389	0.998556	1	0.776093	0.856268	1
ALDH1A1	0.416067	0.92029	0.240404	0.700675	0.0478738	0.0179035	0.0238339	-0.00597209	0.000380395	0.0876677	0.998556	1	0.890954	0.9822	1
ALDH1A2	0.809715	0.719871	0.181682	0.287548	1	0.00460877	0.0252473	-0.0106864	0.00877764	-0.000528731	0.998556	1	0.854876	0.938421	1
ALDH1A3	0.0562722	1	0.754673	0.603314	0.954969	-0.0350504	0.0392646	0.000627614	0.00421427	0.0233087	0.998556	1	0.98038	0.977522	1
ALDH1B1	0.267103	0.117131	0.585442	0.743802	0.000604983	-0.0247311	0.0691853	0.0121166	-0.00404789	-0.201332	0.998556	1	0.965408	0.987297	0.486729
ALDH1L1	0.979756	0.897247	0.513085	0.573735	1	0.0103426	0.0220936	-0.00855873	0.00545098	-0.00182847	0.998556	1	0.953206	0.975926	1
ALDH1L2	0.242777	0.137533	0.265797	0.0308444	0.10063	0.021183	0.0691284	0.011293	-0.017382	0.0724338	0.998556	1	0.90274	0.748891	1
ALDH2	0.32895	0.0210861	0.835459	0.569713	0.695612	0.0110631	0.142268	0.00445816	-0.0085802	-0.0185781	0.998556	1	0.989716	0.975909	1
ALDH3A1	0.046313	0.445514	0.969691	0.297063	0.746948	0.0241662	0.018217	0.00468756	-0.00859628	-0.032861	0.998556	1	0.998807	0.938421	1
ALDH3A2	0.262611	0.762681	0.511829	0.217165	0.926978	0.0186694	0.00927953	0.00944446	-0.0128061	0.0107411	0.998556	1	0.95259	0.910077	1
ALDH3B2	0.171192	0.965169	0.673839	0.875313	1	-0.0385411	-0.00480133	-0.00131741	0.00660583	-0.0191422	0.998556	1	0.973568	0.995375	1
ALDH4A1	0.876589	1	0.228235	0.361586	1	0.000252125	0.115744	-0.00858778	0.00647423	-0.00327439	0.998556	1	0.883535	0.946393	1
ALDH5A1	0.164886	0.64709	0.0508255	0.307868	0.930143	0.00740722	0.0270603	-0.00208047	0.000805932	-0.0243646	0.998556	1	0.730366	0.939252	1
ALDH6A1	0.85006	0.965751	0.667363	0.834806	1	-0.000909606	0.0106367	0.00493088	-0.00397131	-0.0613615	0.998556	1	0.973076	0.992194	1
ALDH7A1	0.582842	1	0.644061	0.627395	0.167939	0.015753	0.00783879	0.00265208	-0.00385018	-0.08201	0.998556	1	0.970415	0.97939	1
ALDH8A1	0.380371	0.192186	0.56465	0.254492	1	-0.0116387	-0.0382334	0.00590875	-0.00215219	0.0464837	0.998556	1	0.964356	0.928697	1
ALDH9A1	0.377348	0.484814	0.0216961	0.161311	1	-0.0172948	-0.0266525	0.0111792	-0.00578081	-0.0954262	0.998556	1	0.638055	0.884689	1
ALDOA	0.540218	0.71066	0.658503	0.453343	1	0.0663871	0.111688	0.0218468	-0.0335397	0.006286	0.998556	1	0.972307	0.958262	1
ALDOB	0.14545	1	0.0410933	0.0183821	1	-0.0225176	0.0127776	-0.011955	0.0131563	0.077198	0.998556	1	0.72341	0.6984	1
ALDOC	0.302633	0.578288	0.252554	0.589023	0.778327	-0.0336673	-0.0146082	-0.000711142	0.0058663	0.0189735	0.998556	1	0.895327	0.975926	1
ALG1	0.264001	0.222196	0.276388	0.866275	1	-0.0366696	-0.182076	-0.00891892	0.022286	-0.174887	0.998556	1	0.904058	0.995375	1
ALG10	0.902753	0.966466	0.758619	0.814054	0.314041	-0.00908268	-0.034856	0.0010264	0.00215443	-0.00592741	0.998556	1	0.980788	0.990208	1
ALG10B	0.0639089	1	0.0812854	0.582094	0.410993	-0.0601202	0.0586624	0.0236197	-0.0129656	0.00534142	0.998556	1	0.776093	0.975926	1
ALG11	0.827471	0.708123	0.768759	0.964051	0.546863	-0.0105834	-0.00037124	-0.0232311	0.0264178	-0.0775227	0.998556	1	0.981353	0.998512	1
ALG12	0.166204	0.979065	0.0107589	0.111938	1	0.0357614	-0.013108	-0.0399455	0.0297848	0.109578	0.998556	1	0.555507	0.855674	1
ALG14	0.536657	0.304148	0.420941	0.805628	1	0.0536047	0.143154	-0.0441657	0.0277089	0.05091	0.998556	1	0.936211	0.989927	1
ALG1L	0.228989	0.818458	0.742684	0.67829	1	-0.0466213	-0.0226951	-0.0116251	0.0213848	-0.134427	0.998556	1	0.977916	0.9822	1
ALG2	0.780081	1	0.774293	0.800638	1	0.0687374	-0.286918	-0.0408269	0.0304058	-0.0179975	0.998556	1	0.981353	0.989927	1
ALG3	0.304266	0.371009	0.238459	0.416319	0.812337	-0.0346242	0.0750857	-0.00560587	0.00936362	0.00458523	0.998556	1	0.889745	0.958262	1
ALG5	0.186761	0.477259	0.968587	0.819565	0.248056	-0.0491479	0.0887167	-0.0275537	0.0288833	0.104406	0.998556	1	0.998807	0.990411	1
ALG6	0.329423	0.558721	0.204947	0.316023	1	-0.0236403	0.0648972	-0.00537682	0.00598076	0.0347806	0.998556	1	0.866252	0.940137	1
ALG8	0.96362	0.311516	0.127302	0.0588688	1	0.00281169	0.107793	0.00390254	-0.0091169	0.148793	0.998556	1	0.815234	0.810568	1
ALG9	0.180368	0.33658	0.84202	0.902114	0.0652823	-0.0534639	0.034453	-0.0191694	0.0196298	0.223857	0.998556	1	0.991043	0.995375	1
ALK	0.478427	0.200256	0.119625	0.181614	0.88906	0.0185037	-0.0823905	-0.0131202	0.0111872	0.00223808	0.998556	1	0.810952	0.89441	1
ALKAL1	0.624231	0.472977	0.647548	0.977027	0.460998	-0.00842005	-0.0137057	0.000138902	0.00177975	-0.0194823	0.998556	1	0.97063	0.998512	1
ALKBH1	0.983229	0.357848	0.986866	0.943114	1	-0.00112285	-0.0460301	0.00552601	-0.00408441	0.0452317	0.998556	1	0.998807	0.997421	1
ALKBH2	0.251243	0.742002	0.0905568	0.405016	1	0.0182385	0.0214805	-0.00883637	0.00370692	0.0724615	0.998556	1	0.783227	0.955327	1
ALKBH3	0.519856	0.973703	0.00330993	0.00337537	0.506887	-0.00657378	0.00776084	-0.0223831	0.0206807	0.062507	0.998556	1	0.417413	0.445984	1
ALKBH4	0.788593	0.966767	0.963681	0.948052	1	0.00415571	0.00964635	-0.00168616	-0.000309957	0.128657	0.998556	1	0.998807	0.997421	1
ALKBH5	0.501925	0.49622	0.759623	0.517861	0.51245	0.00896046	0.0252364	0.0114626	-0.0121568	-0.043226	0.998556	1	0.980875	0.970713	1
ALKBH6	0.256576	1	0.0372557	0.0125695	1	0.0296291	-0.0553913	0.0167345	-0.0212344	0.0749966	0.998556	1	0.711854	0.643332	1
ALKBH7	0.886196	0.371196	0.505947	0.5295	0.375123	0.00231052	-0.0182348	-0.0101395	0.00834576	0.0630339	0.998556	1	0.95095	0.971464	1
ALKBH8	0.173341	0.445652	0.453122	0.99945	0.0718354	0.0384928	-0.0464897	-0.0060894	0.000539365	0.0640027	0.998556	1	0.942346	0.999862	1
ALLC	0.42897	0.138729	0.576784	0.613449	0.739028	0.016085	-0.0540066	0.005713	-0.00526133	-0.0302482	0.998556	1	0.964356	0.978266	1
ALMS1	0.754291	1	0.574332	0.521716	1	0.00427653	-0.00149166	0.0113457	-0.0107306	-0.0520814	0.998556	1	0.964356	0.970788	1
ALOX12	0.0796746	0.842213	0.272818	0.862639	0.905048	0.0400709	0.00246237	-0.00718337	0.000532815	-0.0108439	0.998556	1	0.904058	0.994539	1
ALOX12B	0.353144	0.192212	0.233132	0.199811	1	-0.0169418	0.0559928	-0.00688566	0.00750431	0.0107269	0.998556	1	0.888419	0.906179	1
ALOX15	0.324476	0.804017	0.0696937	0.416169	0.0221362	-0.0267083	-0.0128713	0.0100094	-0.0019932	-0.131247	0.998556	1	0.7552	0.958262	1
ALOX15B	0.807739	0.938591	0.0542477	0.104926	1	-0.00775752	-0.00417518	0.0196494	-0.0164132	-0.0553032	0.998556	1	0.730366	0.847615	1
ALOX5	0.626424	0.201171	0.736744	0.867862	0.435325	0.0158802	-0.0409912	-0.0113546	0.00763046	0.0342296	0.998556	1	0.977554	0.995375	1
ALOX5AP	0.0859526	0.570532	0.97137	0.367921	1	-0.032972	-0.0319407	-0.00460586	0.0104551	0.0167974	0.998556	1	0.998807	0.948025	1
ALOXE3	0.501457	0.839044	0.692021	0.902193	1	-0.0169777	0.0359777	0.00230447	-0.000236684	0.002165	0.998556	1	0.975369	0.995375	1
ALPG	0.699942	0.91381	0.812109	0.950507	0.828738	-0.00759379	-0.0115269	0.00809367	-0.00611297	0.00127794	0.998556	1	0.98816	0.997783	1
ALPI	0.706187	0.521468	0.96005	0.739399	0.618261	0.00454585	0.0205907	-0.00492039	0.00287393	0.0225577	0.998556	1	0.998807	0.987297	1
ALPK1	0.257174	0.673136	0.574008	0.946712	0.890089	0.0205822	0.00150355	-0.00527822	0.00149646	0.0107013	0.998556	1	0.964356	0.997421	1
ALPK2	0.267239	0.313912	0.629915	0.146995	1	0.0121256	0.0169835	0.00265014	-0.00774598	-0.0560725	0.998556	1	0.967415	0.878937	1
ALPK3	0.891121	0.425301	0.749834	0.844928	0.71541	0.00288493	-0.0127921	0.00343043	-0.0037101	0.0322694	0.998556	1	0.978687	0.993804	1
ALPL	0.694042	0.830293	0.516106	0.581149	1	-0.0116205	0.0164197	-0.00217859	0.00229075	0.0947499	0.998556	1	0.954281	0.975926	1
ALPP	0.00787484	0.588033	0.432704	0.624076	0.511602	0.0482464	-0.0348065	-0.00507738	-0.00250343	0.0268412	0.87704	1	0.940285	0.978896	1
ALS2	0.850614	0.801752	0.619741	0.716909	0.385271	0.00125704	0.00629033	0.0028729	-0.00330025	0.00848485	0.998556	1	0.966565	0.984731	1
ALS2CL	0.0898686	0.395208	0.807523	0.110061	0.0367378	-0.0361028	-0.0331729	-0.00576143	0.0151084	-0.0896609	0.998556	1	0.987748	0.852905	1
ALX1	0.980667	0.124768	0.380492	0.522395	0.729123	0.0032866	0.0732234	0.00542364	-0.00704245	-0.00932175	0.998556	1	0.929053	0.970839	1
ALX3	0.746361	0.240866	0.960734	0.714211	1	0.0230053	0.0662769	-0.00898037	0.00250414	-0.0879993	0.998556	1	0.998807	0.984407	1
ALX4	0.660862	0.525872	0.0443605	0.0256529	0.844965	-0.00621306	-0.0253356	-0.0107651	0.0118814	-0.0103111	0.998556	1	0.730236	0.735433	1
ALYREF	0.276355	0.143056	0.774092	0.556695	0.897503	0.0466558	0.158917	-0.00487904	-0.0102661	-0.020914	0.998556	1	0.981353	0.975438	1
AMACR	0.874177	1	0.852965	0.727802	1	-0.00557611	-0.00210389	0.00430336	-0.00278078	-0.0296726	0.998556	1	0.991808	0.987032	1
AMBN	0.247071	0.045069	0.969645	0.779647	0.318876	-0.0238784	0.0979435	-0.00473293	0.00521549	-0.0454521	0.998556	1	0.998807	0.989927	1
AMBP	0.0315073	0.367423	0.0934025	0.411358	0.678167	-0.0429071	0.0276883	0.0226909	-0.0160157	0.0414022	0.998556	1	0.784375	0.957497	1
AMBRA1	0.105221	0.428336	0.103799	0.10462	0.0402213	0.0768387	-0.0908544	-0.0686274	0.0618469	-0.0853954	0.998556	1	0.792949	0.847615	1
AMD1	0.414618	0.390716	0.513512	0.420887	0.910375	-0.0381949	-0.000363944	0.00970227	-0.00290479	-0.0173116	0.998556	1	0.953206	0.958262	1
AMDHD1	0.864662	0.307382	0.0953286	0.0790738	1	-0.00636817	0.092901	0.0297681	-0.0294247	0.0566943	0.998556	1	0.784375	0.827066	1
AMDHD2	0.925132	0.0887415	0.293002	0.532803	1	0.00217834	-0.0794755	0.00777935	-0.00449848	0.023483	0.998556	1	0.907798	0.97183	1
AMER2	0.449283	0.238652	0.0793941	0.286763	1	0.0171848	0.0542102	-0.0200257	0.0146265	0.0148927	0.998556	1	0.771526	0.938421	1
AMER3	0.691158	0.432345	0.548055	0.625074	1	-0.00420785	0.0285622	-0.0061379	0.00634	-0.0293565	0.998556	1	0.958694	0.978896	1
AMFR	0.810439	1	0.539914	0.40901	1	-0.00319453	0.00447184	-0.0103982	0.0110821	-0.0549016	0.998556	1	0.957925	0.956799	1
AMH	0.183495	0.800591	0.471113	0.743111	0.632385	-0.0210662	0.00512888	0.00932045	-0.0032736	-0.0115052	0.998556	1	0.943131	0.987297	1
AMHR2	0.928779	0.461799	0.638609	0.840539	0.305452	-0.00953016	-0.0107009	0.00595512	-0.00282385	-0.0537973	0.998556	1	0.968733	0.993412	1
AMIGO1	0.642711	0.0923721	0.8138	0.645413	1	0.0147311	0.0607931	-0.015715	0.00893214	-0.0137574	0.998556	1	0.98816	0.982125	1
AMIGO2	0.547343	1	0.212237	0.562248	0.0647622	-0.0112272	0.017103	0.0144328	-0.00952864	-0.0920534	0.998556	1	0.877059	0.975438	1
AMIGO3	0.145584	0.485639	0.621455	0.806389	0.249957	0.0403257	-0.0253191	-0.00902069	0.00588368	-0.0592285	0.998556	1	0.966565	0.989927	1
AMMECR1L	0.773912	0.884996	0.706504	0.65984	0.220232	0.0124	-0.0295523	-0.00804871	0.00738702	-0.074573	0.998556	1	0.975369	0.9822	1
AMN	0.785673	0.746885	0.35529	0.215802	0.31861	0.00217784	-0.0224569	-0.00645312	0.00628472	-0.0065775	0.998556	1	0.925237	0.909022	1
AMN1	0.541716	0.745386	0.235637	0.35354	0.933025	-0.0168927	0.00480806	0.00900915	-0.00617526	0.000519086	0.998556	1	0.889745	0.943574	1
AMOTL1	0.987371	0.798375	0.225236	0.25188	0.770593	0.00756172	-0.0242634	0.00508246	-0.00554796	0.0122634	0.998556	1	0.881992	0.928697	1
AMOTL2	0.891999	0.412277	0.304667	0.540405	1	-0.0181984	-0.0274932	0.0211196	-0.0145651	-0.0922175	0.998556	1	0.916005	0.97206	1
AMPD1	0.960757	0.242813	0.47158	0.644126	1	-0.00107012	0.0382711	-0.00695843	0.00534076	-0.092554	0.998556	1	0.943131	0.982125	1
AMPD2	0.54422	0.350372	0.136563	0.134729	1	-0.00214132	0.0273965	0.000744761	-0.00231875	0.0201421	0.998556	1	0.822255	0.873919	1
AMPD3	0.790596	1	0.841818	0.840545	0.0937194	0.0065962	-0.0356721	0.00408877	-0.00640025	0.0619847	0.998556	1	0.991043	0.993412	1
AMPH	0.535586	0.329789	0.550248	0.485483	1	-0.00840745	0.0239862	-0.0008368	0.00153738	-0.00589807	0.998556	1	0.9588	0.965644	1
AMT	0.301872	0.76244	0.695294	0.994001	0.474081	0.028322	0.0168452	-0.0113286	0.0071252	-0.0336795	0.998556	1	0.975369	0.999563	1
AMTN	0.464107	0.146799	0.679457	0.296464	0.784854	-0.0180013	-0.0407375	-0.00220493	0.0064983	0.0242455	0.998556	1	0.97418	0.938421	1
AMY2A	0.645657	0.66578	0.0254345	0.0726822	0.949786	0.0089029	0.0196532	-0.0190153	0.0151397	-0.00748853	0.998556	1	0.65625	0.821895	1
AMZ1	0.493818	0.171265	0.852549	0.585793	0.599287	-0.0177807	-0.0432168	-0.000260391	0.00552351	-0.0332244	0.998556	1	0.991808	0.975926	1
AMZ2	0.0763549	0.764487	0.862471	0.417201	1	0.0401584	0.0199244	-0.00367654	-0.00436394	0.0712325	0.998556	1	0.991808	0.958262	1
ANAPC1	0.984416	0.282613	0.767373	0.915367	1	0.00911278	0.198435	-0.0058945	-0.00038319	-0.08181	0.998556	1	0.981353	0.996068	1
ANAPC10	0.46853	0.880597	0.545065	0.893685	0.473794	-0.0481745	0.0379984	0.00942293	0.00023156	-0.101508	0.998556	1	0.958694	0.995375	1
ANAPC11	0.842653	0.670829	0.899964	0.787587	0.796624	0.00702985	0.0198133	0.0110915	-0.011716	-0.0247925	0.998556	1	0.9938	0.989927	1
ANAPC13	0.348692	0.772831	0.733639	0.94429	1	-0.0279948	0.0211603	0.00316395	0.00128765	-0.0244827	0.998556	1	0.977168	0.997421	1
ANAPC15	0.388209	1	0.276204	0.170589	1	-0.0686838	0.127928	-0.0213121	0.0309515	0.0361189	0.998556	1	0.904058	0.89016	1
ANAPC16	0.746753	1	0.132493	0.233657	1	0.00778332	0.0700806	-0.0125881	0.00995531	-0.030225	0.998556	1	0.820483	0.919366	1
ANAPC2	0.184212	0.609445	0.60518	0.792974	0.765789	0.0615673	0.193383	-0.0187638	0.00105553	0.0287363	0.998556	1	0.965408	0.989927	1
ANAPC4	0.852794	0.144837	0.389195	0.358824	0.562604	-0.0118177	0.12555	0.034668	-0.0325579	-0.087182	0.998556	1	0.929053	0.944824	1
ANAPC5	0.810955	0.569197	0.234013	0.371206	0.257585	0.0107467	-0.0528838	-0.00450591	0.000797526	0.101152	0.998556	1	0.889601	0.948676	1
ANAPC7	0.181832	0.849859	0.132145	0.399557	0.647806	0.0294008	0.0113651	-0.00811468	0.0028665	-0.0183651	0.998556	1	0.820098	0.955327	1
ANG	0.927883	0.472354	0.752321	0.498986	0.223088	-0.0100453	-0.0337655	-0.00312565	0.00745188	-0.0961789	0.998556	1	0.979646	0.968403	1
ANGEL1	0.397346	0.552372	0.0469415	0.257976	1	-0.0201144	-0.035676	0.00953703	-0.00302411	-0.118913	0.998556	1	0.730236	0.928697	1
ANGEL2	0.129053	0.786442	0.539286	0.163366	1	0.0182738	-0.00790217	0.0109813	-0.0137609	0.0539673	0.998556	1	0.957925	0.885658	1
ANGPT1	0.140016	1	0.689443	0.684508	0.00772538	0.0431872	-0.105207	0.0130818	-0.0144107	-0.148993	0.998556	1	0.975369	0.9822	1
ANGPT2	0.476795	0.433369	0.593564	0.947632	1	-0.020261	-0.0137303	0.0064105	-0.00129705	0.0183618	0.998556	1	0.965408	0.997421	1
ANGPT4	0.699954	0.025377	0.523395	0.995381	0.744311	0.0163913	0.0815313	-0.00492719	-0.000581766	-0.0145341	0.998556	1	0.956424	0.999831	1
ANGPTL1	0.0544664	0.777104	0.701256	0.647597	0.9926	0.0375043	-0.0118851	-0.00139275	-0.00386652	-0.0156285	0.998556	1	0.975369	0.9822	1
ANGPTL2	0.667843	1	0.0911039	0.178621	0.0374224	-0.00532775	0.0546018	-0.0134897	0.0108418	0.0996124	0.998556	1	0.783672	0.893977	1
ANGPTL3	0.217891	0.606267	0.326589	0.0969026	1	-0.0352631	-0.0193595	-0.00536036	0.0118928	-0.0567741	0.998556	1	0.918466	0.845303	1
ANGPTL4	0.966632	0.811121	0.595944	0.591165	0.855368	0.000748698	0.00376744	0.000768706	-0.000724264	-0.0138181	0.998556	1	0.965408	0.975926	1
ANGPTL5	0.723188	0.797244	0.294909	0.490402	1	-0.00524496	-0.0180947	-0.00595753	0.00764834	-0.0580337	0.998556	1	0.908919	0.966974	1
ANGPTL6	0.846091	0.143652	0.546975	0.358756	1	0.0050743	0.057354	0.0022685	-0.00486647	-0.0657444	0.998556	1	0.958694	0.944824	1
ANGPTL7	0.48843	1	0.706167	0.444183	1	0.0123055	-0.00261637	0.002547	-0.00562227	0.0577388	0.998556	1	0.975369	0.958262	1
ANGPTL8	0.521265	0.194414	0.898502	0.717956	1	0.00631118	0.0471152	-0.00604652	0.00335857	-0.0824934	0.998556	1	0.993454	0.984731	1
ANHX	0.769416	0.772009	0.941487	0.816229	0.497905	0.00975621	-0.0161257	0.00464609	-0.0059518	0.0572575	0.998556	1	0.997917	0.990239	1
ANK1	0.822598	0.800801	0.795476	0.761027	0.353725	0.011518	0.00202935	-0.00960693	0.00879453	-0.0361471	0.998556	1	0.985799	0.987733	1
ANK2	0.415459	0.677974	0.37905	0.154015	0.393349	0.0164813	0.0289059	0.00586924	-0.00947806	0.0269354	0.998556	1	0.929053	0.884689	1
ANK3	0.16123	0.572748	0.11238	0.0195846	0.553363	-0.027927	-0.0377665	-0.00851772	0.0145692	-0.0489804	0.998556	1	0.805438	0.717641	1
ANKAR	0.30808	0.833151	0.0253338	0.0204438	0.209137	0.00856203	0.00179518	0.0231144	-0.0218927	-0.0297581	0.998556	1	0.65625	0.729764	1
ANKDD1A	0.316174	1	0.445742	0.177673	1	-0.0178561	-0.0903162	-0.00677026	0.010836	-0.0206804	0.998556	1	0.941813	0.892666	1
ANKDD1B	0.248708	0.168699	0.527912	0.777662	1	-0.0176056	0.0435599	0.00264646	-0.000329253	-0.0100291	0.998556	1	0.957413	0.989797	1
ANKEF1	0.710568	0.775883	0.357587	0.400171	1	0.0101335	-0.0340493	-0.00569216	0.00489123	-0.020443	0.998556	1	0.925237	0.955327	1
ANKFN1	0.195921	0.141296	0.654507	0.833735	1	-0.0261314	0.0358803	-0.00283833	0.00528758	0.0340808	0.998556	1	0.972198	0.992031	1
ANKFY1	0.12916	0.830604	0.398553	0.166373	0.361647	0.0417466	-0.00889386	-0.0065686	0.000121371	-0.040975	0.998556	1	0.931534	0.887663	1
ANKH	0.313595	0.690074	0.000717991	0.00736786	1	-0.0326829	-0.0714577	0.0437874	-0.0343162	0.0386607	0.998556	1	0.206378	0.552531	1
ANKHD1	0.271157	1	0.693728	0.284742	0.399752	0.0176775	-0.00964746	0.0240143	-0.0265178	0.0369195	0.998556	1	0.975369	0.937167	1
ANKIB1	0.134235	1	0.195015	0.0315337	1	0.0423182	0.00251051	-0.00142624	-0.00780139	0.153622	0.998556	1	0.864088	0.749831	1
ANKK1	0.364312	0.620165	0.0188635	0.0624245	1	0.0215064	-0.00831102	-0.0125131	0.00812984	0.0437722	0.998556	1	0.620646	0.810568	1
ANKLE1	0.382529	0.820547	0.18444	0.0484273	1	-0.0184142	-0.00818931	-0.0207236	0.0250062	-0.160169	0.998556	1	0.854876	0.789337	1
ANKLE2	0.401023	0.464515	0.0823436	0.0610003	0.611066	0.0322542	-0.0150857	0.0313038	-0.0336515	0.0144206	0.998556	1	0.776093	0.810568	1
ANKMY1	0.56429	0.921125	0.688302	0.819664	0.344376	-0.00732385	-0.00133593	0.0076661	-0.00724016	0.0691579	0.998556	1	0.975369	0.990411	1
ANKMY2	0.784501	0.785287	0.25411	0.267253	0.860619	0.00113073	0.0225122	-0.00337771	0.00219753	0.00756664	0.998556	1	0.895327	0.928697	1
ANKRA2	0.909903	0.224877	0.439417	0.274292	1	0.00221702	0.108975	0.0162481	-0.0191067	0.0888102	0.998556	1	0.941813	0.932366	1
ANKRD1	0.685895	0.667421	0.3721	0.449222	0.446271	0.00781752	-0.0170763	-0.0028149	0.00327808	-0.0315537	0.998556	1	0.927425	0.958262	1
ANKRD10	0.573341	0.314781	0.738767	0.69454	1	-0.0134546	-0.0339785	0.011545	-0.00553971	-0.106761	0.998556	1	0.977916	0.9822	1
ANKRD11	0.945209	0.501967	0.680446	0.664921	0.524627	0.0203675	-0.0671073	-0.0144663	0.0125206	0.086187	0.998556	1	0.97435	0.9822	1
ANKRD12	0.33473	0.189013	0.438751	0.338006	1	0.0209943	-0.0783855	0.00576093	-0.00610686	0.032804	0.998556	1	0.941813	0.942976	1
ANKRD13A	0.814351	0.916891	0.371989	0.480917	0.783159	0.00503532	0.00773066	-0.00702433	0.00512008	0.0227644	0.998556	1	0.927425	0.963538	1
ANKRD13B	0.353037	0.659494	0.970553	0.918236	0.166834	-0.0246747	0.00797594	-0.000402785	0.00237096	0.0605357	0.998556	1	0.998807	0.996173	1
ANKRD13C	0.715299	0.150655	0.50202	0.858364	0.936841	0.0115807	0.060331	-0.00734567	0.00290738	0.0237759	0.998556	1	0.950031	0.994527	1
ANKRD13D	0.802323	0.502213	0.80948	0.690725	1	-0.00565235	-0.0235207	-0.0116342	0.0123183	-0.0022882	0.998556	1	0.988028	0.9822	1
ANKRD16	0.513165	1	0.118946	0.0901722	0.463852	-0.00904236	-0.0462805	-0.0136137	0.013902	0.0512789	0.998556	1	0.809813	0.836602	1
ANKRD17	0.781172	0.295542	0.50228	0.65978	0.851927	0.0238841	-0.0319674	0.0146697	-0.0150168	-0.0243538	0.998556	1	0.950031	0.9822	1
ANKRD18A	0.321045	0.834353	0.633504	0.688719	0.0122417	-0.0264799	0.0352739	0.00525861	0.00241872	-0.163271	0.998556	1	0.968029	0.9822	1
ANKRD2	0.260685	0.615661	0.964519	0.471677	0.536216	0.0236241	0.0122181	-0.00308213	-0.00216511	0.0185814	0.998556	1	0.998807	0.962405	1
ANKRD22	0.691467	0.575604	0.319357	0.54091	0.895169	0.0106201	0.00515342	-0.00506558	0.00296115	-0.00300579	0.998556	1	0.918006	0.97206	1
ANKRD23	0.270513	0.784158	0.388087	0.954311	0.643164	-0.020327	-0.000700248	0.00306539	0.00254302	-0.0207326	0.998556	1	0.929053	0.998391	1
ANKRD24	0.551237	0.948395	0.390773	0.736442	0.405313	0.0118368	-0.0109601	-0.0102868	0.00715356	0.0486695	0.998556	1	0.92908	0.987297	1
ANKRD26	0.943402	0.9212	0.568456	0.519371	1	0.00421752	-0.000227548	-0.0135161	0.0124374	-0.0427939	0.998556	1	0.964356	0.970713	1
ANKRD27	0.363814	1	0.0445962	0.0137657	1	0.0233548	0.0739032	0.0124298	-0.0172346	0.0789145	0.998556	1	0.730236	0.657541	1
ANKRD28	0.730166	0.205184	0.788755	0.758849	1	0.000222726	0.0463638	-0.00731645	0.00566774	-0.00827906	0.998556	1	0.985301	0.987733	1
ANKRD29	0.23826	0.60012	0.989027	0.471873	1	0.016089	0.0306305	-0.00220282	-0.00128932	-0.00207926	0.998556	1	0.998807	0.962405	1
ANKRD30A	0.852576	0.0906889	0.387183	0.640052	0.156179	-0.00260204	-0.0283238	0.00628442	-0.0043628	0.0337214	0.998556	1	0.929053	0.981421	1
ANKRD30B	0.819096	0.0940804	0.585873	0.766737	1	0.00640526	-0.0485271	0.00772053	-0.00678124	0.0315334	0.998556	1	0.965408	0.987733	1
ANKRD31	0.376164	0.923419	0.544558	0.738492	1	-0.0137988	-0.00298391	0.00149852	-0.000301297	0.0901121	0.998556	1	0.958499	0.987297	1
ANKRD33	0.037065	1	0.0477895	0.446435	0.986308	0.0361293	0.0665951	-0.00958882	0.00251546	-0.0143936	0.998556	1	0.730236	0.958262	1
ANKRD33B	0.85852	1	0.257435	0.367755	1	0.00668003	0.002727	0.0016375	-0.00391835	0.0837812	0.998556	1	0.895327	0.948025	1
ANKRD34A	0.141237	0.310372	0.18539	0.162107	0.332293	-0.0406143	0.0485339	-0.0106278	0.0106357	0.0648075	0.998556	1	0.856823	0.884689	1
ANKRD34B	0.296543	1	0.416826	0.690361	1	-0.0113555	0.0787438	0.00389493	-0.00236383	-0.00846631	0.998556	1	0.935703	0.9822	1
ANKRD34C	0.89535	0.806847	0.489459	0.632729	0.302912	0.00355177	-0.00913686	0.000233302	-0.00176017	0.0720103	0.998556	1	0.948467	0.980574	1
ANKRD35	0.119079	0.235209	0.283161	0.405276	0.470571	-0.0476033	0.0506102	0.00540095	-0.00312565	0.0474855	0.998556	1	0.904058	0.955327	1
ANKRD37	0.856181	0.163377	0.987023	0.546892	1	0.00412126	0.0279594	-0.00615266	0.00183251	0.0464149	0.998556	1	0.998807	0.973964	1
ANKRD39	0.361257	0.31097	0.0509148	0.0271397	0.488078	-0.0249564	-0.0419811	-0.00759115	0.0119296	0.0119713	0.998556	1	0.730366	0.742409	1
ANKRD40	0.548145	0.13427	0.890899	0.937761	0.164202	-0.00674714	0.0793944	-0.000344034	0.000753023	-0.0926039	0.998556	1	0.991861	0.997421	1
ANKRD42	0.561626	0.334665	0.030896	0.0734364	1	0.00842277	-0.0430346	-0.0111902	0.00940668	0.0525591	0.998556	1	0.69132	0.823534	1
ANKRD44	0.531452	0.449451	0.745953	0.414109	0.77799	0.00337783	0.0188879	0.00112694	-0.00239461	1.15774742037653e-05	0.998556	1	0.977916	0.958262	1
ANKRD45	0.0734331	0.354576	0.267065	0.635074	0.0593859	-0.0416499	-0.0240721	0.0036127	0.00104998	0.0631255	0.998556	1	0.902858	0.980605	1
ANKRD46	0.951773	1	0.173181	0.294935	0.304686	-0.000425367	-0.0147735	0.00454482	-0.0028881	-0.0541926	0.998556	1	0.850169	0.938421	1
ANKRD49	0.905386	0.795086	0.83649	0.981211	0.261703	0.0223623	-0.0441524	-0.0175669	0.0101217	0.139408	0.998556	1	0.989763	0.998512	1
ANKRD50	0.723122	0.323786	0.863364	0.757143	0.611176	0.00339117	0.0575801	-0.00439698	0.000711497	0.0300567	0.998556	1	0.991808	0.987733	1
ANKRD52	0.520094	1	0.221979	0.156229	1	-0.0303778	0.00947864	0.00314266	0.000728759	0.0323572	0.998556	1	0.881992	0.884689	1
ANKRD53	0.488267	1	0.769371	0.777133	0.248965	-0.0110009	-0.0221626	0.00675022	-0.00285064	-0.0712977	0.998556	1	0.981353	0.989687	1
ANKRD54	0.453713	1	0.278281	0.710429	1	-0.0145396	-0.0256435	0.0122107	-0.00679617	-0.162766	0.998556	1	0.904058	0.983133	1
ANKRD55	0.00437461	0.627152	0.0892144	0.559318	1	-0.0487699	0.0250924	0.0100101	-0.00358228	0.0647395	0.765493	1	0.781913	0.975438	1
ANKRD6	0.824249	0.38233	0.86071	0.613983	0.641637	-0.000564442	0.0437512	-0.000846183	-0.000644367	0.0164165	0.998556	1	0.991808	0.978266	1
ANKRD61	0.0481017	0.925158	0.25413	0.834693	1	0.0364559	-0.00483031	0.00115074	-0.00721658	-0.0643863	0.998556	1	0.895327	0.992194	1
ANKRD62	0.679498	0.405011	0.309012	0.474404	1	-0.000677322	-0.0207986	0.0011648	-0.00089383	0.0462546	0.998556	1	0.916518	0.962598	1
ANKRD65	0.33417	0.462013	0.948645	0.85256	1	-0.0192717	0.0189665	0.00193702	-0.00131197	0.12153	0.998556	1	0.998724	0.994527	1
ANKRD66	0.54791	0.802805	0.603158	0.909464	0.797824	-0.0134935	-0.00648867	0.00347901	-0.000597394	-0.0111897	0.998556	1	0.965408	0.995455	1
ANKRD7	0.146728	0.812934	0.0906371	0.0239491	0.655276	0.031623	-0.00854286	0.0117338	-0.0159623	0.0352241	0.998556	1	0.783227	0.735433	1
ANKRD9	0.902465	0.485407	0.438561	0.311919	0.540827	0.00991594	0.058503	0.00658087	-0.0109987	0.0677177	0.998556	1	0.941813	0.940003	1
ANKS1A	0.195862	0.2298	0.6649	0.571483	0.524325	-0.032516	0.051575	-0.00306682	0.00577408	0.0131434	0.998556	1	0.973076	0.975926	1
ANKS3	0.326578	0.55934	0.0682733	0.267277	1	0.0372682	0.0041578	-0.0269037	0.0192138	0.072937	0.998556	1	0.750361	0.928697	1
ANKS4B	0.404919	0.925693	0.434319	0.322419	1	-0.0179697	0.00102211	-0.0123621	0.0134643	0.0946784	0.998556	1	0.941002	0.942173	1
ANKS6	0.603461	1	0.182673	0.346758	1	-0.00604356	-0.0190036	0.0118941	-0.00910579	-0.0807405	0.998556	1	0.854876	0.943063	1
ANKZF1	0.367006	0.538974	0.718856	0.985546	0.852377	0.00921232	-0.0274851	0.00549389	-0.0059719	0.011466	0.998556	1	0.976771	0.998512	1
ANLN	0.507976	0.429582	0.225441	0.328491	1	0.0576896	-0.0223291	-0.0621195	0.0496928	-0.0689694	0.998556	1	0.881992	0.942443	1
ANO1	0.594541	1	0.37538	0.478539	1	0.0103721	-0.0687161	-0.0107501	0.0092361	0.00890281	0.998556	1	0.929053	0.963003	1
ANO10	0.566633	0.201496	0.388673	0.910859	1	0.0109275	0.0445586	-0.00582	0.00141529	0.0472406	0.998556	1	0.929053	0.995455	1
ANO3	0.974336	0.578008	0.950855	0.899439	1	0.00710005	-0.00962632	-0.00274309	0.000482547	0.0865689	0.998556	1	0.998724	0.995375	1
ANO4	0.36261	0.553986	0.503665	0.301109	0.520209	-0.0122665	0.0406345	-0.00111703	0.00226101	-0.0280957	0.998556	1	0.950128	0.938421	1
ANO5	0.893303	0.660417	0.477019	0.479922	1	-0.00271736	-0.0169704	0.000479456	-0.000470098	0.0639919	0.998556	1	0.944012	0.96337	1
ANO6	0.3252	0.898649	0.828228	0.404871	0.206454	0.025755	-0.0116714	0.0125673	-0.0174486	0.0844749	0.998556	1	0.989573	0.955327	1
ANO7	0.141676	0.656066	0.000253301	0.00655191	0.452125	-0.0152674	-0.00134815	0.0254659	-0.0209845	0.00767487	0.998556	1	0.118574	0.540319	1
ANO8	0.324088	0.118769	0.332173	0.305258	1	-0.0228404	0.0634109	-0.0058331	0.00634562	-0.0425513	0.998556	1	0.918466	0.939105	1
ANP32A	0.951581	0.446799	0.612025	0.825012	1	0.00377499	-0.0538688	0.00562739	-0.00356258	-0.0645043	0.998556	1	0.965889	0.991124	1
ANP32B	0.205821	1	0.168131	0.0708808	1	-0.041886	0.165553	-0.0242305	0.0280695	0.0155444	0.998556	1	0.848271	0.821895	1
ANP32D	0.00449948	1	0.970785	0.336871	0.125609	-0.0736832	0.0680615	0.00415309	0.00514616	0.105866	0.765493	1	0.998807	0.942976	1
ANP32E	0.128874	0.297814	0.187832	0.0360786	0.592653	-0.0415099	-0.0469018	-0.00483723	0.0117846	0.059034	0.998556	1	0.859443	0.765529	1
ANPEP	0.671798	0.470783	0.899148	0.934813	0.90611	0.000863057	-0.0255921	0.00707563	-0.00612499	0.0122079	0.998556	1	0.993454	0.997421	1
ANTKMT	0.725943	0.841055	0.308107	0.26405	1	0.00185922	9.85652018199862e-05	0.00755767	-0.00771786	0.0663721	0.998556	1	0.916245	0.928697	1
ANTXR1	0.289215	1	0.364922	0.164589	0.68648	0.0262726	-0.0546359	0.0078256	-0.0115407	0.0155734	0.998556	1	0.926123	0.885873	1
ANTXR2	0.445394	0.478894	0.166579	0.144068	0.793001	-0.0164841	0.0303339	-0.0112819	0.0120461	0.010104	0.998556	1	0.847119	0.876555	1
ANTXRL	0.654419	0.66434	0.775859	0.689531	0.569598	-0.013381	-0.0459701	-0.00539965	0.00856225	0.00615965	0.998556	1	0.981353	0.9822	1
ANXA1	0.472479	0.730134	0.528829	0.149537	0.00353205	-0.0174394	-0.0333035	-0.00279082	0.00924025	-0.153078	0.998556	1	0.957413	0.883842	1
ANXA10	0.424197	0.634303	0.0337493	0.0256693	1	-0.0106322	-0.00997374	-0.0235127	0.0241956	0.00497576	0.998556	1	0.697822	0.735433	1
ANXA11	0.812263	0.768307	0.0219409	0.023437	0.800228	-0.00829879	-0.011826	-0.00775962	0.0090258	0.00160984	0.998556	1	0.639009	0.735433	1
ANXA13	0.359104	0.349877	0.696349	0.933855	1	0.0225978	0.0410302	-0.000992375	-0.00116448	-0.21143	0.998556	1	0.975369	0.997421	1
ANXA2	0.43256	0.398353	0.386775	0.17669	1	-0.00998441	-0.0196753	-0.0018579	0.00396844	-0.00622847	0.998556	1	0.929053	0.892334	1
ANXA2R	0.0484346	1	0.570591	0.166491	0.880288	-0.0410547	0.0146599	-0.0049798	0.0123254	-0.0308472	0.998556	1	0.964356	0.887663	1
ANXA3	0.699458	0.760407	0.192514	0.158072	0.752411	0.00657533	0.00695574	0.0191711	-0.0189082	-0.0143427	0.998556	1	0.862025	0.884689	1
ANXA4	0.18283	1	0.088624	0.271705	0.531327	0.02885	-0.0457985	-0.0123808	0.00753969	-0.0435361	0.998556	1	0.781913	0.932366	1
ANXA5	0.650407	0.598191	0.275327	0.472806	0.893465	0.00875486	0.0315596	-0.00459908	0.00208888	-0.00468258	0.998556	1	0.904058	0.962598	1
ANXA6	0.589928	1	0.83981	0.948051	1	-0.00755632	0.0217999	0.00148564	-5.49677e-05	-0.0212617	0.998556	1	0.990979	0.997421	1
ANXA7	0.136954	1	0.598735	0.817016	1	0.0359576	-0.0067091	-0.00580241	-0.000893376	0.0179241	0.998556	1	0.965408	0.990249	1
ANXA9	0.110692	0.726872	0.74648	0.439574	0.269825	-0.0362498	0.036936	-0.00160822	0.00517741	0.0465503	0.998556	1	0.977916	0.958262	1
AOAH	0.773296	0.574345	0.455016	0.285385	1	0.0107207	0.00519634	0.00359401	-0.00646397	0.0703395	0.998556	1	0.942346	0.93807	1
AOC1	0.788223	0.513765	0.673704	0.690096	1	0.0109538	-0.043122	0.000219202	-0.000564482	0.0480234	0.998556	1	0.973568	0.9822	1
AOC2	0.13632	0.208814	0.568863	0.891772	0.736067	-0.0266794	0.059958	-0.000732879	0.00302428	0.0208016	0.998556	1	0.964356	0.995375	1
AOC3	0.449516	0.38735	0.526845	0.442454	0.959989	0.0241543	-0.0345683	0.000535438	-0.00331106	-0.0113292	0.998556	1	0.957413	0.958262	1
AOPEP	0.141906	1	0.819245	0.364912	0.965088	-0.0234783	NA	-0.00316902	0.0071865	-0.0111325	0.998556	1	0.988674	0.947163	1
AOX1	0.079542	0.768199	0.411979	0.91409	0.789498	-0.0294767	0.00345521	-0.000337818	0.00533885	0.0109672	0.998556	1	0.935613	0.995861	1
AP1AR	0.829721	0.566896	0.394761	0.585991	0.174732	-0.00310125	0.0182823	0.004768	-0.0059664	0.0572259	0.998556	1	0.930523	0.975926	1
AP1B1	0.378811	1	0.96224	0.62783	0.62358	0.0158265	0.0192465	-0.00105231	-0.00270161	0.0250118	0.998556	1	0.998807	0.97939	1
AP1G1	0.679841	0.139729	0.590123	0.791029	0.317376	0.00602977	-0.200294	0.00363726	0.00157482	-0.0651113	0.998556	1	0.965408	0.989927	1
AP1G2	0.156353	0.40827	0.681941	0.20792	0.708945	-0.0376619	-0.0485354	0.00208603	0.00595365	-0.0271751	0.998556	1	0.974609	0.908212	1
AP1M1	0.199168	0.945813	0.982983	0.543252	1	-0.0569151	0.0402698	-0.0127066	0.0196686	0.00145145	0.998556	1	0.998807	0.97206	1
AP1M2	0.522872	0.654652	0.417462	0.433419	1	0.00124524	-0.0184314	0.0025639	-0.000697452	-0.0757098	0.998556	1	0.935703	0.958262	1
AP1S1	0.856723	0.0791946	0.155403	0.336126	1	-0.000890353	-0.0807394	0.0102832	-0.00769709	0.0665127	0.998556	1	0.836465	0.942976	1
AP1S3	0.538871	0.972899	0.764147	0.957392	1	0.0142031	-0.010133	-0.00378992	0.00179843	-0.0171045	0.998556	1	0.981353	0.998512	1
AP2A1	0.791812	1	0.0179053	0.0118389	1	0.00528224	0.0434835	0.0160509	-0.0171783	0.0797249	0.998556	1	0.618903	0.637538	1
AP2B1	0.319209	0.954647	0.706586	0.406906	1	0.0210222	0.00183897	-0.00495014	0.000970843	0.021389	0.998556	1	0.975369	0.955394	1
AP2M1	0.494055	0.212768	0.349592	0.673057	0.685771	-0.0823389	-0.19771	0.0266111	-0.00895692	0.0816096	0.998556	1	0.922817	0.9822	1
AP2S1	0.290555	1	0.307215	0.723787	0.632758	-0.0736208	-0.0460186	0.0251819	-0.00830944	-0.10125	0.998556	1	0.916245	0.986494	1
AP3B1	0.334226	1	0.5962	0.350435	1	-0.0353141	-0.0379626	0.00295086	0.00298627	0.019499	0.998556	1	0.965408	0.943184	1
AP3B2	0.778526	0.563161	0.120179	0.271147	0.0521534	-0.00725957	0.0344373	-0.012238	0.00830571	0.107042	0.998556	1	0.811711	0.932366	1
AP3D1	0.0268412	0.328013	0.750052	0.141763	0.844847	-0.05464	-0.0401777	0.00280831	0.0230043	-0.0265875	0.998556	1	0.978879	0.87646	1
AP3M1	0.432878	1	0.0429028	0.0730538	1	0.0185768	-0.0318116	-0.0293512	0.0257916	-0.0997653	0.998556	1	0.730236	0.82281	1
AP3M2	0.661387	0.495549	0.0288197	0.208716	0.259589	-0.0143182	-0.0392063	0.0147216	-0.00498436	-0.0383021	0.998556	1	0.67551	0.90828	1
AP3S1	0.733772	0.935207	0.106646	0.102593	1	-0.013598	-0.00373412	-0.0150951	0.0157692	0.0575369	0.998556	1	0.800328	0.847615	1
AP3S2	0.322552	0.726236	0.149969	0.07453	0.566747	-0.0197485	0.000472622	-0.00902757	0.0111728	0.0358921	0.998556	1	0.829843	0.825173	1
AP4B1	0.835129	0.889801	0.912246	0.755643	0.346912	-0.000103169	0.00914426	0.00353078	-0.00251632	-0.0670378	0.998556	1	0.994706	0.987733	1
AP4E1	0.656022	0.116221	0.388692	0.410977	1	0.00270747	-0.0939198	0.0167376	-0.0148871	0.0777902	0.998556	1	0.929053	0.957497	1
AP4M1	0.0236769	0.394651	0.193494	0.961071	1	-0.0385644	-0.0252574	0.00786609	-0.000285084	0.100761	0.998556	1	0.862634	0.998512	1
AP4S1	0.223965	0.337258	0.816099	0.520296	1	-0.0330458	-0.0507666	0.00714998	0.00111207	-0.110859	0.998556	1	0.98817	0.970713	1
AP5B1	0.522685	1	0.408669	0.416744	1	0.00958942	0.00992059	-0.00476702	0.00552258	-0.178946	0.998556	1	0.935305	0.958262	1
AP5M1	0.24763	0.7852	0.664724	0.315805	1	0.0161533	-0.0155375	0.0146843	-0.0163277	0.0253285	0.998556	1	0.973076	0.940137	1
AP5S1	0.218573	0.367054	0.370622	0.206454	1	0.0132726	-0.03089	0.00393686	-0.00546628	0.0261273	0.998556	1	0.926123	0.908212	1
AP5Z1	0.0427335	0.520585	0.152725	0.908112	1	-0.033696	-0.0289046	0.0103065	-0.00225424	-0.0465313	0.998556	1	0.83297	0.995375	1
APAF1	0.445572	0.45654	0.695925	0.411114	0.753932	0.0186815	0.0504881	0.00413406	-0.0083132	-0.0122817	0.998556	1	0.975369	0.957497	1
APBA1	0.295642	0.596879	0.922119	0.84373	0.522472	0.0172544	-0.0052158	-0.00563025	0.00280961	-0.02032	0.998556	1	0.996399	0.993794	1
APBA2	0.674495	0.276616	0.178565	0.140158	1	0.00434732	-0.0754464	0.0233486	-0.022355	0.168098	0.998556	1	0.853493	0.876179	1
APBA3	0.549348	0.176077	0.076218	0.522339	0.30798	-0.0120466	-0.0454132	0.00845538	0.00149367	-0.0465183	0.998556	1	0.765234	0.970839	1
APBB1	0.816981	0.636058	0.717858	0.709711	1	0.00771725	-0.00501757	-0.00157565	-0.000188712	0.0324442	0.998556	1	0.976771	0.983056	1
APBB1IP	0.131083	0.556353	0.333857	0.0751049	0.0918266	0.0282647	-0.0276659	-8.79086e-05	-0.00595393	0.0876492	0.998556	1	0.918466	0.825173	1
APBB2	0.801071	0.145561	0.849618	0.582783	0.130005	-0.00761871	-0.0573106	0.00413389	0.00215154	-0.0936841	0.998556	1	0.99141	0.975926	1
APBB3	0.0717856	1	0.979037	0.531599	0.559322	-0.0262	0.0365145	0.00318609	0.000790479	0.0140219	0.998556	1	0.998807	0.971768	1
APC	0.958943	0.623174	0.044039	0.0411736	1	0.0016896	-0.0211411	-0.0236674	0.0225577	0.0448774	0.998556	1	0.730236	0.778365	1
APC2	0.94124	0.877119	0.0590923	0.143036	0.79081	-0.00471526	-0.000766472	0.0240603	-0.0160041	-0.00687909	0.998556	1	0.737371	0.876555	1
APCDD1	0.352647	0.57018	0.0954212	0.0325914	1	0.0128202	0.000962831	0.0111616	-0.0126714	-0.00163996	0.998556	1	0.784375	0.755271	1
APCDD1L	0.451283	0.80852	0.202682	0.342917	1	0.0177773	-0.0135179	-0.0026832	0.0006307	-0.0427422	0.998556	1	0.866252	0.942976	1
APCS	0.620793	0.994109	0.323635	0.566351	0.602089	-0.0134685	0.001484	0.0130446	-0.00905092	-0.0250889	0.998556	1	0.918006	0.975438	1
APEH	0.827156	0.960483	0.0168947	0.0104717	0.254327	0.00929106	9.70798936426598e-05	-0.0226223	0.0219718	-0.0599622	0.998556	1	0.608356	0.608396	1
APEX1	0.736072	0.954166	0.844487	0.714138	0.915717	-0.00128374	-0.00390032	0.00163533	-0.00108549	-0.00684608	0.998556	1	0.991043	0.984407	1
APH1A	0.411895	0.845755	0.804464	0.585939	0.984521	0.0206029	0.0140416	-0.000776193	-0.00389304	0.0255888	0.998556	1	0.986974	0.975926	1
APH1B	0.568406	0.0772041	0.595309	0.736682	1	-0.0137651	0.0859184	0.00570206	-0.0058678	0.0982956	0.998556	1	0.965408	0.987297	1
API5	0.986816	0.370558	0.130674	0.136437	0.69524	-0.0035906	0.0395177	0.0118293	-0.0106871	-0.0333694	0.998556	1	0.817908	0.873919	1
APIP	0.104725	0.789265	0.0595915	0.269699	0.896563	-0.0446645	0.0291084	0.0240938	-0.0173472	-0.00794586	0.998556	1	0.737907	0.931498	1
APLF	0.300093	1	0.488458	0.108572	0.0041718	-0.0207112	-0.024381	0.00238968	0.00427436	-0.14127	0.998556	1	0.947648	0.849869	1
APLNR	0.360891	0.307999	0.468002	0.0380076	0.315684	0.0207025	0.016931	0.000889788	-0.00871234	0.00727709	0.998556	1	0.942625	0.770468	1
APLP1	0.208056	1	0.27165	0.553226	1	-0.0274918	0.0553635	0.00513912	-0.00229908	0.106788	0.998556	1	0.903809	0.974405	1
APLP2	0.881715	0.208289	0.686729	0.93514	1	-0.000780453	-0.0376396	0.00216958	-3.25134e-05	-0.0239685	0.998556	1	0.975369	0.997421	1
APMAP	0.482329	0.375252	0.533113	0.348541	0.34416	0.00543312	0.0246485	0.00302135	-0.00364553	-0.045345	0.998556	1	0.957757	0.943063	1
APOA1	0.204328	0.425953	0.802369	0.766824	1	0.0217937	-0.0206807	-0.00469667	0.000454252	0.097447	0.998556	1	0.986825	0.987733	1
APOA2	0.348973	0.166774	0.382205	0.562274	0.620462	-0.0243403	0.0450082	0.00604373	-0.00254273	-0.0308145	0.998556	1	0.929053	0.975438	1
APOA4	0.895627	0.668721	0.685386	0.579184	1	-1.37861e-05	0.0177992	-0.00917027	0.00699714	0.0749009	0.998556	1	0.975369	0.975926	1
APOA5	0.0404165	0.0193432	0.217149	0.894938	1	-0.041075	-0.0959311	0.0137212	-0.00433431	0.0715393	0.998556	1	0.881074	0.995375	1
APOB	0.355364	0.424301	0.48587	0.901429	1	-0.0124003	-0.00329418	0.0115193	-0.00923703	0.0432649	0.998556	1	0.947114	0.995375	1
APOBEC1	0.995547	0.22114	0.90596	0.912308	1	0.000874054	0.0326365	-0.000780434	-0.000475324	0.0287726	0.999288	1	0.994656	0.995455	1
APOBEC2	0.595438	0.928543	0.627568	0.505614	0.947517	-0.00787933	0.00707191	-0.00477056	0.00514939	0.0146431	0.998556	1	0.96725	0.969154	1
APOBEC3A	0.973078	1	0.677877	0.609017	1	-0.00132765	0.0552693	-0.000130518	0.00132283	-0.098762	0.998556	1	0.973684	0.978266	1
APOBEC3B	0.279145	1	0.61873	0.783165	1	0.0335172	-0.113349	-0.00771277	0.00478569	-0.150049	0.998556	1	0.966418	0.989927	1
APOBEC3C	0.0973642	1	0.0228107	0.161324	1	0.0284948	0.0880911	-0.0154635	0.0100577	-0.0444471	0.998556	1	0.639009	0.884689	1
APOBEC3D	0.728943	1	0.534235	0.613051	1	0.00672506	0.111518	-0.00610931	0.00535552	-0.103146	0.998556	1	0.957757	0.978266	1
APOBEC3G	0.693294	1	0.457205	0.637188	1	-5.86673e-05	0.113481	-0.00161227	0.00133642	-0.042565	0.998556	1	0.942346	0.980941	1
APOBEC3H	0.716265	1	0.0344488	0.0756177	1	0.00309645	0.0430662	-0.0107916	0.00921098	0.0144289	0.998556	1	0.703572	0.825173	1
APOBEC4	0.28689	0.959281	0.00725555	0.0849824	0.0815153	-0.0278276	0.00961957	0.022266	-0.0131774	-0.155421	0.998556	1	0.488312	0.83283	1
APOBR	0.0495406	0.647115	0.638106	0.145107	1	-0.0389383	-0.0227398	-0.00461828	0.0105408	-0.0208795	0.998556	1	0.968733	0.876577	1
APOC1	0.865914	1	0.0328306	0.0400777	0.824975	0.00586965	0.0140705	-0.0353496	0.0317346	0.0323071	0.998556	1	0.693557	0.775661	1
APOC2	0.0281355	1	0.293038	0.846646	0.823427	0.0454801	0.172542	-0.0242194	0.0145354	0.00651792	0.998556	1	0.907798	0.993907	1
APOC3	0.594817	0.267231	0.722515	0.783527	1	0.00246992	0.0509939	0.00552116	-0.00845608	0.0818864	0.998556	1	0.976771	0.989927	1
APOC4	0.584625	1	0.733942	0.797428	0.675663	-0.0108613	0.143516	-0.000590226	0.000428188	0.0387643	0.998556	1	0.977168	0.989927	1
APOD	0.580434	1	0.191918	0.121768	0.606132	0.0133575	-0.0195785	0.00840057	-0.010537	0.0395901	0.998556	1	0.861389	0.862622	1
APOE	0.298895	1	0.978511	0.625988	0.551512	-0.0215233	0.117828	-0.017934	0.0199743	-0.025099	0.998556	1	0.998807	0.979169	1
APOF	0.864765	1	0.0155608	0.0289695	1	-0.0112957	0.0256432	0.0303227	-0.0269318	-0.0451559	0.998556	1	0.597133	0.744641	1
APOH	0.373093	0.791549	0.482195	0.982894	0.0491455	0.0148841	-0.0149535	0.000726389	-0.00497948	0.111971	0.998556	1	0.945021	0.998512	1
APOL1	0.372716	1	0.65111	0.944486	1	-0.0172283	0.119564	-0.00546891	0.00762438	-0.044387	0.998556	1	0.971265	0.997421	1
APOL2	0.0808415	1	0.767672	0.238994	1	-0.032953	-0.00897999	-0.00308477	0.00894472	-0.0640352	0.998556	1	0.981353	0.922504	1
APOL3	0.123532	1	0.770963	0.657458	1	-0.031713	0.0745268	-0.00157082	0.00718623	-0.0819535	0.998556	1	0.981353	0.9822	1
APOL5	0.174618	1	0.529118	0.158719	1	-0.0302106	0.044861	-0.00571972	0.0116309	-0.134405	0.998556	1	0.957413	0.884689	1
APOL6	0.0755318	1	0.38508	0.941871	1	-0.045634	0.184659	0.00432639	0.00302984	-0.0997809	0.998556	1	0.929053	0.997421	1
APOLD1	0.00945226	1	0.93439	0.317287	1	-0.0641806	0.110188	0.004206	0.00361671	0.0493791	0.895179	1	0.997917	0.940137	1
APOM	0.690265	0.585681	0.276533	0.0550135	0.385728	-0.0106623	-0.0215955	0.000510829	0.00877426	-0.00966623	0.998556	1	0.904058	0.803796	1
APP	0.464932	0.795829	0.320301	0.195106	1	-0.0106818	-0.0118841	-0.0101353	0.011622	0.0265511	0.998556	1	0.918006	0.90155	1
APPBP2	0.520011	0.533768	0.40559	0.280302	0.400221	0.0184096	-0.045599	0.0114071	-0.0119062	0.0060295	0.998556	1	0.934851	0.93559	1
APPL1	0.835051	0.429244	0.992441	0.957532	1	0.0069092	-0.0337007	-0.00874445	0.0084542	0.00281953	0.998556	1	0.999069	0.998512	1
APPL2	0.423524	0.12971	0.345786	0.354386	0.766108	-0.0138941	0.0450271	-0.0110545	0.0111729	0.00969359	0.998556	1	0.921548	0.943748	1
APRT	0.173705	0.646226	0.207067	0.1041	0.933255	-0.0254213	0.00274442	-0.0177293	0.0198406	0.0177446	0.998556	1	0.868779	0.847615	1
APTX	0.267666	0.656653	0.378584	0.0607037	0.00110179	-0.0130577	0.0478965	-0.00867789	0.0128777	-0.140191	0.998556	1	0.929053	0.810568	0.699483
AQP1	0.616361	0.715067	0.588256	0.636412	1	-0.0130282	-0.030602	-0.000784926	0.00209652	0.12476	0.998556	1	0.965408	0.980941	1
AQP10	0.608693	0.826552	0.306742	0.205928	0.537391	-0.0204172	0.0193444	0.000620523	0.00336137	-0.0503152	0.998556	1	0.916245	0.908212	1
AQP11	0.937396	0.255103	0.680446	0.852907	1	0.00224958	0.0530266	0.00134099	-0.00331566	0.0183207	0.998556	1	0.97435	0.994527	1
AQP12B	0.461435	0.33789	0.524919	0.223454	0.753706	0.0184317	0.0513554	0.00833577	-0.0138953	0.0326415	0.998556	1	0.95676	0.913458	1
AQP2	0.675306	1	0.879743	0.688964	0.690816	0.00537957	0.0044539	0.0122232	-0.0132034	0.0226756	0.998556	1	0.991861	0.9822	1
AQP3	0.689012	0.675636	0.950714	0.706119	0.353428	-0.00430947	-0.0213579	-0.00575013	0.00818524	-0.0542324	0.998556	1	0.998724	0.9822	1
AQP4	0.891904	0.629893	0.794714	0.859284	0.503805	0.00351756	-0.0129641	0.000475512	-0.00132443	0.0390081	0.998556	1	0.985799	0.994539	1
AQP5	0.484248	1	0.301451	0.620876	0.355668	-0.0156517	0.0298967	0.00602947	-0.00200642	-0.0468738	0.998556	1	0.912964	0.978896	1
AQP6	0.759095	1	0.459134	0.464628	0.666233	-0.0181225	0.0751267	0.000358199	0.000655513	0.0249693	0.998556	1	0.942346	0.960839	1
AQP7	0.440959	0.09506	0.905267	0.624298	0.745156	0.0437024	0.0994195	-0.00885755	-0.00208436	0.00760836	0.998556	1	0.994571	0.978896	1
AQP8	0.741858	0.967239	0.145205	0.121798	1	-0.00982383	-0.0030083	-0.0110161	0.0117842	0.0114741	0.998556	1	0.82972	0.862622	1
AQP9	0.78239	0.855621	0.541011	0.463105	1	0.00412836	0.0340505	-0.00607029	0.00448296	-0.0115455	0.998556	1	0.957987	0.960839	1
AQR	0.455359	0.455649	0.0994209	0.055127	1	0.046878	-0.0899113	0.0527124	-0.0568357	0.209133	0.998556	1	0.786678	0.803796	1
ARAP1	0.654261	1	0.144373	0.291792	1	0.0130245	NA	-0.0186834	0.0146224	0.0553619	0.998556	1	0.82972	0.938421	1
ARAP2	0.900927	0.335715	0.675767	0.997885	0.771987	-0.00540274	-0.0140987	0.00686286	-0.00375466	-0.0357913	0.998556	1	0.973568	0.999862	1
ARAP3	0.163964	1	0.42901	0.970738	0.86121	-0.0249272	-0.0346471	0.00257092	0.00214483	0.0077806	0.998556	1	0.937347	0.998512	1
ARC	0.984429	0.112227	0.962396	0.680684	0.765294	0.00291375	-0.0513618	0.00567471	-0.00312902	-0.0101395	0.998556	1	0.998807	0.9822	1
ARCN1	0.67645	0.895352	0.867811	0.882042	1	0.0174043	-0.0540573	-0.014994	0.0111787	0.118903	0.998556	1	0.991861	0.995375	1
AREG	0.920544	0.475882	0.304925	0.298696	0.763817	-0.00101365	0.0292458	0.00664132	-0.00643591	-0.0343214	0.998556	1	0.916005	0.938421	1
AREL1	0.49455	0.795854	0.967797	0.927281	1	0.00959402	0.00912422	0.00200856	-0.00199259	-0.138689	0.998556	1	0.998807	0.996362	1
ARF1	0.446394	1	0.753508	0.905575	0.263407	-0.0214324	-0.0622764	-0.0261149	0.0271599	0.0762083	0.998556	1	0.98038	0.995375	1
ARF3	0.861361	1	0.768232	0.686839	0.87266	-0.00436483	0.00743349	0.00661129	-0.0053363	-0.0115413	0.998556	1	0.981353	0.9822	1
ARF4	0.666933	0.520802	0.0138892	0.0094331	1	0.00435694	-0.0788073	-0.0748425	0.0707962	0.146632	0.998556	1	0.595129	0.583215	1
ARF5	0.396188	0.974634	0.457928	0.84587	0.681908	-0.0111187	-0.00453948	0.0134176	-0.00969031	-0.017524	0.998556	1	0.942346	0.993813	1
ARF6	0.250917	1	0.00598154	0.00295272	0.857162	0.0209391	-0.132648	0.0371788	-0.0372479	0.0279173	0.998556	1	0.457951	0.435883	1
ARFGAP1	0.170756	0.724872	0.470726	0.958511	1	-0.019311	0.0104579	0.00480023	-0.00116803	0.0138081	0.998556	1	0.942625	0.998512	1
ARFGAP2	0.69887	0.621011	0.614785	0.91697	0.930707	-0.00765038	-0.0110727	0.00502966	-0.00248329	0.00150774	0.998556	1	0.965889	0.996173	1
ARFGAP3	0.583069	1	0.823016	0.539639	1	-0.00794181	0.0710826	0.000558526	0.00171537	-0.134516	0.998556	1	0.989316	0.97206	1
ARFGEF1	0.867775	0.880692	0.477869	0.329764	1	-0.00920892	-0.00916508	-0.0020179	0.00480276	-0.0822576	0.998556	1	0.944556	0.942443	1
ARFGEF2	0.731612	0.519459	0.737526	0.978495	0.13406	0.0146072	-0.0459752	-0.00486925	0.00144826	0.0952553	0.998556	1	0.977656	0.998512	1
ARFGEF3	0.712035	0.287745	0.236893	0.491054	1	0.00725811	0.0216186	-0.00644567	0.00405155	-0.0172306	0.998556	1	0.889745	0.9672	1
ARFIP1	0.603992	1	0.639547	0.470072	1	0.0154684	-0.035481	-0.0019709	-0.00094517	0.0133764	0.998556	1	0.968733	0.962405	1
ARFIP2	0.525282	0.427239	0.517869	0.451613	1	0.0107883	-0.0284722	0.0136284	-0.0141653	0.0419599	0.998556	1	0.955099	0.958262	1
ARFRP1	0.521092	0.997018	0.565347	0.777796	1	-0.0159534	0.0567561	-0.0310698	0.0257984	0.28961	0.998556	1	0.964356	0.989797	1
ARG1	0.51924	0.666962	0.481805	0.295327	1	-0.00200508	-0.026186	-0.00527125	0.00626641	0.00528575	0.998556	1	0.944885	0.938421	1
ARG2	0.0611188	1	0.671657	0.220798	1	-0.0275182	0.0104105	-0.00440438	0.00882172	0.0176452	0.998556	1	0.973568	0.911862	1
ARGFX	0.751223	0.47191	0.599053	0.594405	0.595779	-0.00813002	0.0771743	-0.00973953	0.00690706	-0.039226	0.998556	1	0.965408	0.975926	1
ARGLU1	0.121191	0.451942	0.4462	0.940759	1	0.107309	-0.0931896	-0.00723297	-0.00755001	0.182773	0.998556	1	0.941838	0.997421	1
ARHGAP1	0.374333	0.509932	0.823069	0.842631	0.458184	-0.0149079	0.0238474	-0.00406171	0.00358075	0.0117803	0.998556	1	0.989316	0.993626	1
ARHGAP10	0.834366	0.839157	0.326677	0.227318	0.336582	0.00318854	0.0282468	0.00231405	-0.00438457	0.0532906	0.998556	1	0.918466	0.915748	1
ARHGAP11A	0.495657	0.481763	0.927523	0.818663	1	-0.0149843	0.0702646	0.0103607	-0.00984634	0.0640907	0.998556	1	0.997526	0.990411	1
ARHGAP12	0.255743	0.303853	0.128402	0.255942	0.676543	-0.0281672	0.0265991	0.0206961	-0.016289	-0.031819	0.998556	1	0.815234	0.928697	1
ARHGAP15	0.735365	1	0.237786	0.231842	1	-0.00603909	0.0358371	-0.00572762	0.00662475	-0.0496286	0.998556	1	0.889745	0.917885	1
ARHGAP17	0.789529	0.00266913	0.649951	0.353312	1	-0.00086567	-0.175752	-0.0101239	0.0147408	-0.0146346	0.998556	0.767212	0.971023	0.943574	1
ARHGAP18	0.556194	0.786583	0.928002	0.782934	1	0.0157137	-0.0103543	0.00201837	-0.00372375	-0.00409755	0.998556	1	0.997574	0.989927	1
ARHGAP19	0.967779	0.914361	0.166807	0.307779	0.241188	-0.0039434	0.00743806	-0.0123395	0.0101831	0.0565041	0.998556	1	0.847119	0.939252	1
ARHGAP20	0.148342	0.466116	0.960403	0.731112	0.392329	0.0233771	-0.0217552	0.00330331	-0.0050428	-0.00638162	0.998556	1	0.998807	0.987032	1
ARHGAP21	0.876698	0.680619	0.893433	0.773662	0.915471	-0.0045351	0.0203592	-0.000487204	0.000358426	-0.00995179	0.998556	1	0.992451	0.989203	1
ARHGAP22	0.445898	0.839179	0.686206	0.409958	0.605938	0.0103714	0.00389791	0.00112483	-0.00376958	0.0153687	0.998556	1	0.975369	0.957349	1
ARHGAP23	0.366231	0.703267	0.6494	0.984828	1	0.0101946	0.00708175	-0.0185018	0.016475	-0.0748921	0.998556	1	0.971023	0.998512	1
ARHGAP24	0.529139	0.352407	0.571069	0.84698	1	-0.0144915	0.0311136	0.00928076	-0.00510808	-0.120994	0.998556	1	0.964356	0.993907	1
ARHGAP25	0.0361663	1	0.893652	0.411637	0.195437	0.0317321	-0.0672742	-0.00192492	-0.00161196	-0.0665695	0.998556	1	0.992515	0.957497	1
ARHGAP26	0.648294	1	0.778149	0.907148	0.396645	0.00826766	-0.00220228	-0.00166255	-0.00118965	0.0609691	0.998556	1	0.98184	0.995375	1
ARHGAP27	0.310756	0.444865	0.836867	0.588656	1	0.0410575	-0.0386945	0.00354019	-0.00918493	0.0468329	0.998556	1	0.989909	0.975926	1
ARHGAP28	0.700786	0.637624	0.808629	0.689424	1	-0.0030415	0.0135194	-0.00571971	0.003819	0.111808	0.998556	1	0.987748	0.9822	1
ARHGAP29	0.830047	0.295603	0.649715	0.752804	1	0.0194022	0.0774123	-0.0325789	0.0274547	-0.16607	0.998556	1	0.971023	0.987733	1
ARHGAP30	0.780982	0.946329	0.583249	0.516877	0.992479	-0.00616178	-0.00775495	-0.00654375	0.00731866	0.00458921	0.998556	1	0.965408	0.970713	1
ARHGAP31	0.715799	0.272807	0.531864	0.357052	0.706859	-0.0108983	-0.0554826	-0.0101905	0.0127511	0.0251899	0.998556	1	0.957757	0.944147	1
ARHGAP32	0.926472	0.315971	0.842037	0.593543	1	-0.0125166	-0.0376776	0.0021391	0.00179128	-0.0183438	0.998556	1	0.991043	0.975926	1
ARHGAP33	0.212962	1	0.571869	0.228753	1	0.0236795	0.0229933	0.000142993	-0.00519609	0.0793243	0.998556	1	0.964356	0.91693	1
ARHGAP35	0.461677	1	0.806295	0.602922	0.280771	-0.0205068	-0.118879	0.000167555	0.00633913	-0.0648329	0.998556	1	0.987615	0.977273	1
ARHGAP39	0.685608	0.838573	0.310454	0.460302	0.0686417	-0.00841069	0.00619392	-0.00591295	0.00389845	0.104876	0.998556	1	0.91697	0.960839	1
ARHGAP44	0.103635	0.765533	0.0332994	0.295906	1	0.0201403	0.0153548	-0.0107493	0.00535235	0.024193	0.998556	1	0.695003	0.938421	1
ARHGAP45	0.887968	0.533405	0.149945	0.0456028	0.39703	-0.00777013	0.0304771	0.00567717	-0.0151778	0.0253908	0.998556	1	0.829843	0.78016	1
ARHGAP5	0.413687	0.440879	0.792837	0.328943	1	-0.0171601	-0.0553881	-0.0078791	0.0130625	-0.211265	0.998556	1	0.985799	0.942443	1
ARHGAP8	0.0625906	1	0.679873	0.933291	1	0.0283551	-0.000893235	0.00564267	-0.00759791	-0.16328	0.998556	1	0.97435	0.997421	1
ARHGAP9	0.134999	1	0.519302	0.178266	0.513681	-0.033751	0.0447642	0.000886169	0.00500072	-0.057783	0.998556	1	0.955397	0.893684	1
ARHGDIA	0.716506	0.530397	0.529876	0.744896	0.738027	0.0258724	0.0275196	-0.0064023	0.00102644	-0.025697	0.998556	1	0.957413	0.987297	1
ARHGDIB	0.729417	1	0.730326	0.917542	0.921575	-0.00781218	-0.0471454	0.00626151	-0.00406502	-0.0055385	0.998556	1	0.976994	0.996173	1
ARHGEF1	0.172194	1	0.826543	0.34521	1	0.0285893	0.169272	-0.00921569	0.00278262	0.00106556	0.998556	1	0.989316	0.943063	1
ARHGEF10	0.313904	0.846593	0.124322	0.0394251	0.797542	0.0182013	0.0095978	0.00891492	-0.0131408	0.013877	0.998556	1	0.815234	0.77544	1
ARHGEF10L	0.855365	1	0.321703	0.529728	0.181044	0.000691777	0.0274236	0.00673633	-0.005682	-0.0553427	0.998556	1	0.918006	0.971464	1
ARHGEF11	0.347828	0.696583	0.989968	0.734118	0.967514	-0.0180724	0.0335905	-0.000276374	0.00222337	-0.00682673	0.998556	1	0.998807	0.987032	1
ARHGEF12	0.053514	0.443911	0.0552543	0.56321	1	0.0515367	0.0473655	-0.012581	0.00113599	0.140105	0.998556	1	0.732406	0.975438	1
ARHGEF15	0.580286	0.737455	0.47153	0.878924	1	-0.00569773	-0.0240425	0.000913145	0.00140652	-0.0623628	0.998556	1	0.943131	0.995375	1
ARHGEF16	0.933527	0.989342	0.774103	0.991239	1	0.00389065	0.0121678	-0.000350135	-0.00239283	0.106281	0.998556	1	0.981353	0.999192	1
ARHGEF17	0.425934	1	0.747865	0.82808	1	-0.0197515	NA	0.000528691	0.000874724	0.138489	0.998556	1	0.978195	0.991124	1
ARHGEF18	0.366476	0.658919	0.632813	0.482299	0.154644	-0.0139315	0.0223693	-0.00557756	0.00387551	0.0924101	0.998556	1	0.967999	0.963975	1
ARHGEF19	0.742067	1	0.945776	0.882154	0.797491	0.00309657	-0.0107272	0.00466332	-0.00508856	0.00882357	0.998556	1	0.99831	0.995375	1
ARHGEF2	0.498027	0.760213	0.257691	0.494805	0.845492	-0.0207949	0.0164278	0.00875119	-0.00528716	0.0123414	0.998556	1	0.895327	0.967946	1
ARHGEF25	0.896269	1	0.891148	0.893556	0.369371	0.00160771	0.101685	0.011093	-0.0100335	-0.0699482	0.998556	1	0.991861	0.995375	1
ARHGEF26	0.2195	0.837221	0.34392	0.788216	1	-0.0149361	0.0317835	0.000446804	0.00143669	-0.0183903	0.998556	1	0.921548	0.989927	1
ARHGEF28	0.400256	0.747951	0.625323	0.946518	1	0.0248524	0.0019812	0.00077323	-0.00534489	0.0109492	0.998556	1	0.96725	0.997421	1
ARHGEF3	0.378287	0.464539	0.779332	0.696328	1	0.0166932	0.0224674	-0.00361674	-0.000682659	0.0258271	0.998556	1	0.981972	0.9822	1
ARHGEF33	0.563471	0.201699	0.435898	0.494865	1	0.0140056	-0.0598009	-0.0105214	0.00901996	0.00829795	0.998556	1	0.941645	0.967946	1
ARHGEF37	0.522845	1	0.543151	0.791363	1	0.00965034	0.0133069	0.00437419	-0.00598985	0.00777585	0.998556	1	0.958039	0.989927	1
ARHGEF38	0.416227	0.064501	0.964787	0.979522	0.821643	0.0124877	-0.0778189	-0.00445573	0.00422851	0.0308249	0.998556	1	0.998807	0.998512	1
ARHGEF39	0.318771	0.839706	0.277419	0.792329	0.0551997	-0.0186176	0.00398689	0.00708925	-0.00166643	-0.0859588	0.998556	1	0.904058	0.989927	1
ARHGEF4	0.411078	0.889205	0.00642362	0.00140449	1	-0.0179328	-0.0115047	-0.0222171	0.0255929	-0.0904319	0.998556	1	0.476979	0.3384	1
ARHGEF40	0.484676	0.752829	0.883628	0.718277	0.528885	-0.0194617	-0.00281054	0.00119863	0.00338077	-0.0574801	0.998556	1	0.991861	0.984731	1
ARHGEF5	0.0313202	1	0.458723	0.13544	0.256952	0.0850297	-0.0207068	0.0095877	-0.0209064	-0.0692657	0.998556	1	0.942346	0.873919	1
ARHGEF7	0.888103	0.214924	0.508201	0.434983	1	0.0272377	-0.0931572	-0.071851	0.0685152	-0.00123817	0.998556	1	0.951585	0.958262	1
ARID1A	0.00475643	1	0.606567	0.32843	1	0.0972824	-0.0145167	0.0171501	-0.0354758	0.0812782	0.765493	1	0.965408	0.942443	1
ARID1B	0.313779	0.722346	0.454229	0.812122	1	0.036539	-0.00762151	-0.0187594	0.0104975	0.121109	0.998556	1	0.942346	0.989961	1
ARID2	0.469833	0.518853	0.0100725	0.0218123	0.649376	0.0279757	-0.0248235	-0.0240812	0.0194176	-0.0206477	0.998556	1	0.543971	0.735433	1
ARID3A	0.889185	0.971587	0.235331	0.487034	0.241013	0.00102644	-0.0110224	0.000719422	0.00733182	-0.0472791	0.998556	1	0.889745	0.966974	1
ARID3B	0.150952	0.390642	0.663227	0.112137	0.0492819	-0.0484833	-0.0404125	-0.00723587	0.0184795	-0.114325	0.998556	1	0.973076	0.855674	1
ARID3C	0.260294	0.871879	0.368676	0.651224	0.508955	0.0259737	-0.0150777	-0.000966412	-0.00257352	-0.0297685	0.998556	1	0.926123	0.9822	1
ARID4A	0.0927674	0.800503	0.464935	0.960063	1	0.0374014	-0.0278538	-0.00753115	0.00276467	-0.0384546	0.998556	1	0.942538	0.998512	1
ARID4B	0.34292	0.636982	0.605706	0.466386	1	-0.0327631	0.0246392	-0.00496765	0.00858151	0.0477273	0.998556	1	0.965408	0.960923	1
ARID5A	0.184694	0.638021	0.364552	0.439488	0.172838	-0.030048	0.0244645	0.00329838	-0.00435745	0.0415878	0.998556	1	0.926123	0.958262	1
ARID5B	0.720013	0.956282	0.423079	0.305857	0.550445	-0.00396574	-0.00318146	-0.00815508	0.010041	-0.0794277	0.998556	1	0.936231	0.939105	1
ARIH1	0.734182	1	0.131479	0.188904	1	0.0272038	0.0507409	-0.0937081	0.0869017	-0.285963	0.998556	1	0.819067	0.897275	1
ARIH2	0.0771734	0.365302	0.436101	0.723106	0.550737	-0.0614625	-0.0780825	0.0130586	0.00173632	-0.0636747	0.998556	1	0.941645	0.986034	1
ARIH2OS	0.622709	0.72277	0.0561447	0.0773339	0.618234	0.00901438	-0.0125336	-0.0121698	0.0114282	-0.0221618	0.998556	1	0.734167	0.825173	1
ARL1	0.762466	0.906304	0.664142	0.62878	0.806549	-0.00117879	0.0455026	-0.015018	0.0121523	0.0284632	0.998556	1	0.973076	0.97939	1
ARL10	0.889055	0.7297	0.874643	0.933455	0.674368	-0.000728797	-0.0136424	-0.00722018	0.00810856	-0.0210129	0.998556	1	0.991861	0.997421	1
ARL11	0.626006	0.382712	0.189107	0.156247	0.367083	0.00420497	-0.0257134	-0.00255988	0.00483113	-0.0464648	0.998556	1	0.860995	0.884689	1
ARL13B	0.907214	0.137138	0.434384	0.864386	0.144583	0.00625382	0.0612865	-0.0109573	0.00250027	0.0415275	0.998556	1	0.941002	0.995052	1
ARL14	0.986415	0.304192	0.513483	0.637363	1	-0.00460026	-0.058795	0.00692861	-0.00446877	0.0184945	0.998556	1	0.953206	0.980941	1
ARL14EP	0.478866	0.922464	0.585472	0.91386	0.528651	-0.0127059	-0.00246664	0.00497123	-0.00186476	-0.0343267	0.998556	1	0.965408	0.995758	1
ARL14EPL	0.826514	0.957461	0.856129	0.986519	1	0.00227526	0.00541789	0.00113566	-0.00188077	0.0109733	0.998556	1	0.991808	0.998512	1
ARL15	0.145598	0.653983	0.78255	0.541506	0.279415	-0.051872	0.0235886	0.0100421	-0.00413739	0.0589927	0.998556	1	0.983226	0.97206	1
ARL16	0.219942	0.350366	0.789358	0.425065	0.255449	-0.0261218	0.039709	-0.00209457	0.00617668	-0.0716259	0.998556	1	0.985301	0.958262	1
ARL2	0.937988	0.222815	0.408024	0.295494	1	0.00193977	0.228097	0.00857604	-0.0155591	0.173481	0.998556	1	0.935305	0.938421	1
ARL2BP	0.0393759	1	0.828905	0.416661	1	-0.0392809	0.0513515	-0.00273815	0.00654376	0.108137	0.998556	1	0.989611	0.958262	1
ARL3	0.650208	0.345555	0.153663	0.380243	0.756965	-0.00845312	-0.024083	0.00929577	-0.00569194	-0.0259752	0.998556	1	0.833922	0.950985	1
ARL4A	0.90614	1	0.00980782	0.00828786	0.476308	0.00763884	0.125466	0.0175591	-0.0209262	0.0506567	0.998556	1	0.543971	0.558799	1
ARL4C	0.781459	0.827842	0.799326	0.830659	0.557322	0.0170894	-0.0154742	0.000839715	-0.0013868	-0.0564101	0.998556	1	0.986494	0.991775	1
ARL4D	0.163856	0.922126	0.0933304	0.284733	0.426405	0.0469651	0.00389068	-0.0260608	0.0172568	-0.0302553	0.998556	1	0.784375	0.937167	1
ARL5A	0.894509	1	0.558758	0.486935	1	-0.0017689	0.0510372	0.00543912	-0.00499971	-0.0385525	0.998556	1	0.963299	0.966905	1
ARL5B	0.0532824	0.252764	0.465967	0.872175	1	0.0238815	-0.0461243	0.00631416	-0.00927349	0.0945863	0.998556	1	0.942625	0.995375	1
ARL5C	0.361932	0.343993	0.923202	0.505326	0.370123	0.0172427	0.0549041	-0.0140399	0.00806941	0.0319878	0.998556	1	0.996754	0.969154	1
ARL6	0.996248	0.257477	0.639679	0.615562	0.337923	-0.00386205	0.0486024	0.00527332	-0.0040211	-0.0249925	0.999288	1	0.968733	0.978266	1
ARL6IP1	0.944884	0.368075	0.14878	0.262291	1	0.00107638	0.020214	-0.00561105	0.00382151	0.0449129	0.998556	1	0.829843	0.928697	1
ARL6IP4	0.549769	0.158141	0.0487503	0.0577719	1	-0.00568896	0.0883584	-0.0128911	0.0106285	0.0109629	0.998556	1	0.730236	0.810568	1
ARL6IP5	0.336425	0.342241	0.282934	0.122871	0.0416411	-0.0128936	0.0346775	-0.000796221	0.00384065	-0.124473	0.998556	1	0.904058	0.862847	1
ARL6IP6	0.951625	1	0.839712	0.872439	0.943314	0.00386316	0.0228003	0.00553033	-0.00635783	0.00985869	0.998556	1	0.990979	0.995375	1
ARL8A	0.320639	0.382048	0.445853	0.771883	1	0.0151353	-0.0505935	-0.00241591	0.000534542	0.02774	0.998556	1	0.941813	0.988664	1
ARL8B	0.181296	0.694577	0.875412	0.389332	0.366819	0.0223592	-0.00986952	0.00611752	-0.0113034	0.0916755	0.998556	1	0.991861	0.953767	1
ARL9	0.525731	0.315763	0.614822	0.654327	0.559509	-0.0148296	0.0449856	-0.000752626	0.00143728	0.0342696	0.998556	1	0.965889	0.9822	1
ARMC1	0.703492	0.872705	0.449981	0.626066	1	-0.0183129	-0.0103036	0.0091958	-0.00561652	0.00143776	0.998556	1	0.942346	0.979169	1
ARMC10	0.284751	0.319805	0.347619	0.544695	1	-0.021883	0.068422	0.00565397	-0.00344432	0.0893307	0.998556	1	0.922423	0.972686	1
ARMC12	0.635323	0.68393	0.439403	0.79395	0.611484	-0.0074912	0.0197386	-0.00531168	0.00540585	0.00270039	0.998556	1	0.941813	0.989927	1
ARMC2	0.534151	0.241441	0.862543	0.894931	0.840827	0.0147653	-0.0768179	-0.00213469	0.00221215	-0.0216465	0.998556	1	0.991808	0.995375	1
ARMC3	0.813984	0.319515	0.413518	0.285544	1	0.00522239	0.0363192	-0.00377928	0.0013179	-0.0254162	0.998556	1	0.935703	0.93807	1
ARMC5	0.399138	0.713623	0.816159	0.594052	1	-0.0374462	0.0525336	0.0114543	-0.00685988	-0.0558434	0.998556	1	0.98817	0.975926	1
ARMC6	0.81826	0.0893205	0.15564	0.393083	1	0.0155739	-0.0675428	-0.00125157	0.003228	-0.0951163	0.998556	1	0.836465	0.953859	1
ARMC7	0.855782	0.646245	0.815984	0.944769	1	-0.00970949	-0.0915127	0.050275	-0.0439321	0.157928	0.998556	1	0.98817	0.997421	1
ARMC8	0.559041	0.0109718	0.329469	0.226933	0.515697	-0.0057169	0.119658	0.0141959	-0.0158747	0.0330441	0.998556	1	0.918466	0.915748	1
ARMC9	0.15144	0.295233	0.615787	0.652013	0.741565	0.0262979	0.0504484	-0.00315995	-0.00354092	0.037205	0.998556	1	0.965889	0.9822	1
ARMH1	0.564273	0.194423	0.43873	0.663543	0.099588	-0.0112392	0.100995	-0.00350205	0.00420967	-0.0890752	0.998556	1	0.941813	0.9822	1
ARMH2	0.370552	0.00994295	0.0955735	0.0151943	0.879188	-0.012639	-0.100787	-0.00876	0.0125448	0.00188421	0.998556	1	0.784375	0.682353	1
ARMH3	0.0733897	0.538836	0.425145	0.169918	0.593569	0.042157	-0.0223157	0.00853242	-0.0136029	-0.0283992	0.998556	1	0.936231	0.890117	1
ARMH4	0.319233	0.190995	0.857528	0.61712	1	0.0184738	0.0800503	0.00147519	-0.00581178	0.00367657	0.998556	1	0.991808	0.978883	1
ARMS2	0.924124	0.618728	0.0855052	0.0937977	1	0.00575581	-0.00482618	0.00239959	-0.00371443	0.0491154	0.998556	1	0.776093	0.838334	1
ARMT1	0.548561	0.142059	0.362693	0.373367	1	-0.0108619	0.101722	-0.0164023	0.0146474	-0.0222333	0.998556	1	0.926123	0.948676	1
ARNT	0.856571	0.0513865	0.101613	0.23724	0.921366	0.00429584	-0.158589	0.039206	-0.0325804	0.0248286	0.998556	1	0.788763	0.921139	1
ARNT2	0.608708	0.697436	0.292951	0.222759	1	0.00837061	0.00357264	0.00965501	-0.0114308	0.0614002	0.998556	1	0.907798	0.913305	1
ARNTL	0.796729	1	0.121663	0.249153	0.199139	0.00115999	-0.0239136	-0.00665035	0.00441729	0.0982911	0.998556	1	0.813601	0.928697	1
ARNTL2	0.241339	1	0.666224	0.359229	1	-0.0234149	0.0140244	-0.00591936	0.00916713	-0.011577	0.998556	1	0.973076	0.944933	1
ARPC1A	0.143176	0.462566	0.0533539	0.343557	1	-0.023789	-0.0328959	0.0133913	-0.00711997	-0.00951066	0.998556	1	0.730366	0.942976	1
ARPC1B	0.305501	0.828821	0.173399	0.0954335	1	-0.0132139	-0.00605714	-0.0129802	0.0135027	0.0898563	0.998556	1	0.850169	0.843356	1
ARPC2	0.796917	0.776815	0.596555	0.576938	0.961064	0.0154402	-0.0122172	-0.00134835	-0.000711348	-0.00183002	0.998556	1	0.965408	0.975926	1
ARPC3	0.808728	0.370566	0.0677777	0.0726033	0.8339	0.000789295	0.129648	0.0249003	-0.0274459	0.0614107	0.998556	1	0.750361	0.821895	1
ARPC4	0.196767	0.841654	0.705096	0.685835	1	0.0920034	0.0653652	-0.0530335	0.0290387	0.20605	0.998556	1	0.975369	0.9822	1
ARPC5	0.859248	0.176802	0.924423	0.816938	0.908156	0.0123054	0.0583514	-0.00286825	-0.00112841	0.00551312	0.998556	1	0.996842	0.990249	1
ARPC5L	0.562542	0.388007	0.480256	0.635408	0.0467374	-0.00402329	0.0206289	-0.00383546	0.00182132	0.0999938	0.998556	1	0.944623	0.980626	1
ARPIN	0.915032	0.707438	0.870307	0.805214	0.843955	-0.0016095	-0.00899902	-0.000870386	0.00107583	0.0160066	0.998556	1	0.991861	0.989927	1
ARPP19	0.847389	1	0.0773389	0.133125	1	0.00522258	0.126942	-0.0326232	0.0294957	-0.201962	0.998556	1	0.767709	0.871753	1
ARPP21	0.591095	0.512043	0.304516	0.336767	1	0.00553025	-0.0123664	0.000591496	-0.000525832	-0.0391585	0.998556	1	0.916005	0.942976	1
ARRB1	0.839162	0.132815	0.448494	0.429265	1	-0.00116358	-0.0866738	-0.0151165	0.0155545	0.0471009	0.998556	1	0.942185	0.958262	1
ARRB2	0.1151	0.405235	0.372157	0.998228	0.696812	-0.0302209	-0.0196397	-0.00835447	0.0130569	0.0128164	0.998556	1	0.927425	0.999862	1
ARRDC1	0.975328	0.77494	0.0711206	0.0982355	0.871926	0.0165744	0.0109879	-0.00783035	0.00476063	-0.00879651	0.998556	1	0.758988	0.846332	1
ARRDC2	0.48283	0.401378	0.597349	0.5853	1	0.0186518	-0.0243549	-0.0134594	0.0121958	-0.112093	0.998556	1	0.965408	0.975926	1
ARRDC3	0.866255	0.233326	0.941846	0.72548	0.524638	-0.00245484	-0.0533525	0.00898005	-0.00472723	-0.073437	0.998556	1	0.997917	0.986657	1
ARRDC4	0.251008	0.0709993	0.575707	0.218381	0.304648	-0.0119827	-0.0706828	-0.000238899	0.00309017	0.0422148	0.998556	1	0.964356	0.911855	1
ARRDC5	0.972409	0.260169	0.990259	0.881289	0.18158	-0.000692926	0.033679	0.000847101	-0.00240999	-0.0438591	0.998556	1	0.998807	0.995375	1
ARSA	0.813281	0.396185	0.372797	0.573858	1	-0.000690098	0.0214135	0.00250375	-0.0051276	0.0588395	0.998556	1	0.927813	0.975926	1
ARSB	0.172177	1	0.58466	0.322871	1	-0.0248864	0.0367936	0.000490954	0.00273608	0.031658	0.998556	1	0.965408	0.942343	1
ARSG	0.301002	0.958819	0.806616	0.542893	1	0.022969	0.00980661	-0.0012561	-0.00221645	-0.0332714	0.998556	1	0.987691	0.97206	1
ARSI	0.644351	1	0.515415	0.407938	1	0.00902532	0.0434336	0.00397261	-0.00555164	-0.0283324	0.998556	1	0.953756	0.9559	1
ARSJ	0.618628	0.98707	0.108857	0.0593783	0.406434	0.00268127	-0.00252067	0.00863455	-0.00979892	0.0472287	0.998556	1	0.802654	0.810568	1
ARSK	0.183904	0.461527	0.963168	0.416886	0.549233	0.0403432	0.00198988	-0.00179897	-0.0063399	0.0635007	0.998556	1	0.998807	0.958262	1
ART1	0.457834	0.139488	0.837303	0.734389	1	0.0209084	-0.0549337	0.00501601	-0.00709227	0.1053	0.998556	1	0.990072	0.987032	1
ART3	0.41224	0.83797	0.41799	0.299113	0.462555	0.00991272	0.0117326	0.00429766	-0.00531768	-0.0293325	0.998556	1	0.935703	0.938421	1
ART4	0.662553	1	0.667832	0.497539	0.824023	0.00785501	0.0216499	0.00434296	-0.0059631	0.0209882	0.998556	1	0.973076	0.968323	1
ART5	0.65981	0.966986	0.899114	0.618688	1	0.0078459	0.00984721	-0.00151365	-0.00175099	0.0992766	0.998556	1	0.993454	0.978896	1
ARTN	0.279426	0.739191	0.26679	0.392225	0.134901	-0.0155426	0.0238411	0.00323474	-0.00396322	0.133056	0.998556	1	0.902858	0.953859	1
ARV1	0.388499	1	0.169401	0.0999368	0.483723	-0.0222656	0.0792902	-0.0116316	0.0139096	-0.0401965	0.998556	1	0.848914	0.847021	1
ARVCF	0.96736	0.93681	0.657536	0.681798	0.784541	0.00191445	0.0304608	0.0139815	-0.0142977	-0.0175219	0.998556	1	0.972307	0.9822	1
AS3MT	0.764334	0.368301	0.160029	0.489387	0.142694	0.00154726	0.027097	-0.00827992	0.00485154	0.0550493	0.998556	1	0.840356	0.966974	1
ASAH1	0.214091	0.334304	0.72313	0.448092	1	0.0223698	-0.0454844	-0.00136174	5.94174567030009e-05	0.0652027	0.998556	1	0.976771	0.958262	1
ASAH2	0.215675	0.452393	0.825482	0.235625	0.201996	0.0173501	0.0372432	0.00328028	-0.00821414	0.0356541	0.998556	1	0.989316	0.920477	1
ASAP1	0.957191	0.693521	0.852583	0.754884	1	0.00263365	0.037321	0.000856094	-0.00126193	-0.0922537	0.998556	1	0.991808	0.987733	1
ASAP2	0.734451	0.270636	0.65882	0.820378	1	0.00617371	-0.0180174	0.00648901	-0.00564129	0.00546932	0.998556	1	0.972307	0.990411	1
ASAP3	0.738057	0.958475	0.503719	0.559605	1	-0.00541133	0.00264631	-0.00522454	0.00424047	0.109462	0.998556	1	0.950128	0.975438	1
ASB1	0.890852	0.806596	0.0430561	0.0638069	1	0.000626265	0.000563345	0.01298	-0.0133113	0.0715881	0.998556	1	0.730236	0.810568	1
ASB10	0.169492	0.556608	0.0740637	0.190739	1	-0.0231935	0.0248061	0.0152702	-0.0132058	0.051057	0.998556	1	0.760872	0.897275	1
ASB13	0.147229	1	0.48784	0.934015	0.513858	-0.0269294	-0.0150368	0.00313851	0.0013586	0.017306	0.998556	1	0.947469	0.997421	1
ASB14	0.0626739	0.8034	0.726383	0.347345	1	-0.0323795	0.00156591	-0.00277173	0.00683884	0.0615667	0.998556	1	0.976994	0.943063	1
ASB15	0.182938	0.578624	0.871096	0.993271	0.0295498	-0.0143067	0.0110266	-5.81164e-06	-0.000644978	0.128295	0.998556	1	0.991861	0.999524	1
ASB16	0.971334	0.657972	0.989044	0.991531	0.747055	0.00836116	-0.0262868	-0.0032396	0.00255596	-6.19378e-05	0.998556	1	0.998807	0.999215	1
ASB17	0.733818	0.392508	0.332613	0.320233	0.87739	-0.00796895	0.0395213	0.00716639	-0.00738234	0.0123822	0.998556	1	0.918466	0.941702	1
ASB18	0.0499347	0.929515	0.0145593	0.162202	1	-0.0335509	-0.00863105	0.0155614	-0.00949773	0.0264874	0.998556	1	0.595129	0.884689	1
ASB2	0.415359	0.785743	0.664692	0.969804	0.668045	0.00799966	-0.00842102	0.000845036	-0.00162439	-0.0202343	0.998556	1	0.973076	0.998512	1
ASB3	0.593193	1	0.327172	0.406489	0.299818	0.00433591	-0.00611292	-0.00600527	0.00706317	-0.0460149	0.998556	1	0.918466	0.955344	1
ASB4	0.93773	1	0.414236	0.420239	1	-0.00116312	-0.0702873	0.00795482	-0.00734585	0.077366	0.998556	1	0.935703	0.958262	1
ASB5	0.850088	0.689634	0.883865	0.767503	1	0.0030605	-0.00697309	0.00131625	-0.000858695	-0.0297886	0.998556	1	0.991861	0.987733	1
ASB6	0.301125	0.669386	0.210967	0.11734	1	-0.0174266	0.0630453	-0.0108964	0.0120499	0.00593645	0.998556	1	0.874681	0.856268	1
ASB7	0.606858	1	0.541788	0.35508	0.506412	0.0111963	-0.0209349	0.00543087	-0.00769454	0.0461588	0.998556	1	0.958039	0.94392	1
ASB8	0.234773	1	0.18598	0.0874484	0.875998	-0.0215876	0.052401	-0.00613922	0.00878173	-0.0068805	0.998556	1	0.857425	0.835425	1
ASCC1	0.372308	1	0.321297	0.265742	1	0.0198123	0.0192569	0.00943453	-0.0106055	-0.141655	0.998556	1	0.918006	0.928697	1
ASCC2	0.823958	1	0.608809	0.653168	0.964502	-0.00175732	0.0686971	-0.00443807	0.0031177	0.0203235	0.998556	1	0.965889	0.9822	1
ASCC3	0.878453	0.728896	0.903735	0.943486	0.404054	-0.012611	-0.021104	0.0132565	-0.00577804	-0.114811	0.998556	1	0.994552	0.997421	1
ASCL1	0.803026	0.526616	0.610728	0.875552	0.0207368	-0.00178592	0.0662023	0.00576001	-0.0109356	0.175124	0.998556	1	0.965889	0.995375	1
ASCL2	0.66788	0.127762	0.813373	0.687789	0.720046	0.0187862	-0.0519978	-0.00305012	0.0027472	0.0178826	0.998556	1	0.98816	0.9822	1
ASCL3	0.199218	0.926789	0.573912	0.211563	0.413248	0.0175109	-0.0147454	0.0101659	-0.0125136	0.0171696	0.998556	1	0.964356	0.909022	1
ASCL4	0.548016	0.764532	0.664417	0.814852	1	0.0112693	-0.00804471	-0.0129446	0.0106637	-0.0189599	0.998556	1	0.973076	0.990239	1
ASCL5	0.554752	0.903407	0.7342	0.910589	1	0.0182526	0.0352995	-0.00365189	-0.00101173	0.07697	0.998556	1	0.977168	0.995455	1
ASF1A	0.446734	0.234783	0.834825	0.676845	0.952135	0.0377268	0.0305743	-0.00512236	-0.00297806	0.0142878	0.998556	1	0.989716	0.9822	1
ASF1B	0.779288	0.246196	0.826301	0.923771	1	-0.00917965	0.055449	-0.000198833	0.000313354	-0.114329	0.998556	1	0.989316	0.996173	1
ASGR1	0.764143	0.33397	0.744195	0.848027	0.680943	-0.00042174	0.0451721	-0.00587602	0.00397979	0.018154	0.998556	1	0.977916	0.99412	1
ASGR2	0.735219	0.912826	0.609116	0.627958	0.265223	-0.0151723	0.00550969	0.00743643	-0.00567563	0.0459033	0.998556	1	0.965889	0.97939	1
ASH1L	0.324988	0.489396	0.965507	0.624628	0.428271	0.0250597	-0.0470719	-0.00194451	-0.0020272	0.0577343	0.998556	1	0.998807	0.978896	1
ASH2L	0.0181086	0.0496551	0.0935569	0.893665	1	-0.110253	-0.150514	0.0214623	0.00798463	-0.101104	0.998556	1	0.784375	0.995375	1
ASIC1	0.582293	1	0.406168	0.360897	0.350827	0.0159343	0.0856036	0.0124011	-0.0132427	-0.0627783	0.998556	1	0.93489	0.946393	1
ASIC2	0.0714078	0.348331	0.431214	0.0914405	1	-0.0268442	-0.0344589	-0.00427157	0.00916666	0.0232885	0.998556	1	0.939497	0.838053	1
ASIC3	0.0568336	0.431659	0.0205413	0.118588	1	-0.028836	0.010869	0.0141515	-0.0104657	0.0234803	0.998556	1	0.636089	0.858688	1
ASIC4	0.759725	0.689369	0.756413	0.745947	0.11723	0.000557535	-0.0109601	0.000778007	-0.00202911	0.0770485	0.998556	1	0.980788	0.987297	1
ASIC5	0.424026	1	0.978956	0.83371	0.752644	-0.00861139	0.050011	-0.0012881	0.00141862	0.0181442	0.998556	1	0.998807	0.992031	1
ASIP	0.745345	0.203754	0.179567	0.124536	0.265876	-0.0133978	0.0774477	-0.00450024	0.00886474	-0.0508254	0.998556	1	0.854495	0.865062	1
ASL	0.00759381	0.159006	0.0845001	0.671476	0.351163	-0.0598031	-0.0438629	0.0154125	0.00135989	-0.0204159	0.874562	1	0.776093	0.9822	1
ASNS	0.981845	0.359328	0.109015	0.227187	1	0.00179523	-0.0989262	0.020947	-0.0149058	-0.169176	0.998556	1	0.802654	0.915748	1
ASNSD1	0.357651	0.926859	0.658925	0.987076	0.714308	0.0150183	-0.0116093	0.0211558	-0.0220634	0.0251976	0.998556	1	0.972307	0.998568	1
ASPA	0.876137	0.999916	0.925083	0.983705	0.826818	0.000868904	-0.0164061	0.00358623	-0.00328812	0.0169704	0.998556	1	0.997011	0.998512	1
ASPDH	0.969471	1	0.316171	0.282998	1	0.000836274	0.0735599	-0.00229132	0.0010626	-0.00619245	0.998556	1	0.918006	0.936692	1
ASPG	0.985419	0.404415	0.424406	0.502227	0.580037	-8.39912e-05	0.0298228	-0.00402529	0.00335967	-0.0223717	0.998556	1	0.936231	0.969154	1
ASPH	0.796649	0.000972058	0.023829	0.121833	1	-0.00233334	0.140801	-0.00760038	0.00309328	0.0399894	0.998556	0.530873	0.645312	0.862622	1
ASPHD1	0.313896	0.956297	0.87653	0.808654	1	-0.028834	5.65931313155354e-05	0.00206877	0.00160319	0.0225758	0.998556	1	0.991861	0.989961	1
ASPHD2	0.0861654	1	0.657221	0.899082	1	0.0321019	0.0193789	0.00411434	-0.00785584	-0.117903	0.998556	1	0.972307	0.995375	1
ASPM	0.0644801	0.0589645	0.624786	0.981392	0.569483	-0.0714111	0.191783	0.0104139	-0.00321519	0.0434054	0.998556	1	0.96725	0.998512	1
ASPRV1	0.261449	1	0.680919	0.861341	0.068803	0.0236698	-0.0279359	0.00704962	-0.00865605	-0.097083	0.998556	1	0.97435	0.994539	1
ASPSCR1	0.392796	0.235381	0.536305	0.346465	0.0759731	0.0175762	0.0424377	0.0112424	-0.0125843	-0.101356	0.998556	1	0.957757	0.943063	1
ASRGL1	0.91341	0.0710794	0.432578	0.341124	1	0.00251134	0.0892478	-0.00710999	0.00558454	-0.0841986	0.998556	1	0.940285	0.942976	1
ASS1	0.471086	0.334378	0.322959	0.108834	0.44984	-0.0189374	-0.0534678	-0.0134624	0.0189423	-0.0667027	0.998556	1	0.918006	0.849923	1
ASTE1	0.130557	0.831621	0.765168	0.86428	0.164483	0.024337	-0.0103474	0.0150207	-0.0162309	-0.0761401	0.998556	1	0.981353	0.995052	1
ASTL	0.664617	0.248415	0.505573	0.700681	0.439849	-0.0108933	-0.0360832	0.00146853	0.000400017	0.0197397	0.998556	1	0.950465	0.9822	1
ASTN1	0.500949	0.8448	0.0485726	0.134271	0.538061	-0.0147396	0.00433069	0.000534358	0.00199208	-0.0187342	0.998556	1	0.730236	0.873919	1
ASTN2	0.858838	0.818968	0.793218	0.716279	1	0.00803741	0.00240718	0.0089589	-0.0114551	0.113469	0.998556	1	0.985799	0.98466	1
ASXL1	0.403197	0.123898	0.730527	0.897515	0.275635	0.0112525	-0.0910321	0.00753514	-0.0037877	-0.0450563	0.998556	1	0.976994	0.995375	1
ASXL3	0.816023	0.25726	0.77982	0.55703	1	-0.000641263	-0.00731733	0.00615042	-0.00382009	-0.107735	0.998556	1	0.982152	0.975438	1
ASZ1	0.540914	0.596084	0.994031	0.944808	0.634134	-0.00673251	0.00667616	0.00624662	-0.00593864	0.0379432	0.998556	1	0.999237	0.997421	1
ATAD1	0.317338	0.496448	0.0113727	0.0834348	1	0.0226018	0.0322911	-0.0128237	0.00696929	-0.0163845	0.998556	1	0.558513	0.83283	1
ATAD2	0.165749	0.211554	0.766193	0.713934	1	0.0376279	0.0882344	-0.00360673	-0.00259765	-0.193269	0.998556	1	0.981353	0.984407	1
ATAD2B	0.820372	0.702841	0.894694	0.949415	1	-0.00341234	0.0236438	0.00305426	-0.00394171	0.0663602	0.998556	1	0.992731	0.99744	1
ATAD3A	0.497325	0.933166	0.27765	0.180823	1	-0.0058934	0.00232739	-0.019599	0.0184812	0.0277515	0.998556	1	0.904058	0.89441	1
ATAD3B	0.89587	0.32492	0.0138459	0.0424034	1	-0.00433196	-0.0166985	0.0195055	-0.0155773	-0.00696446	0.998556	1	0.595129	0.78016	1
ATAD3C	0.703947	0.863796	0.16411	0.27861	1	0.000445581	0.00548465	-0.00883072	0.00690572	0.0471041	0.998556	1	0.844131	0.934788	1
ATAD5	0.00691658	0.86313	0.0578158	0.529547	0.986843	-0.0857194	0.00840281	0.0214519	-0.00852636	0.0343641	0.868767	1	0.735956	0.971464	1
ATAT1	0.373505	0.89868	0.792116	0.811524	0.84111	0.0137513	0.000815468	-0.0133238	0.00704532	0.00117926	0.998556	1	0.985799	0.989961	1
ATCAY	0.145898	0.69694	0.822763	0.327474	0.183302	0.0236773	-0.0141306	0.00465662	-0.0087836	0.0777908	0.998556	1	0.989316	0.942443	1
ATE1	0.31276	0.0109405	0.603946	0.731583	1	-0.0148273	0.10534	-0.00991857	0.00808784	-0.000446355	0.998556	1	0.965408	0.987032	1
ATF1	0.571364	1	0.28486	0.159136	0.650019	0.00544745	0.0493192	0.0128665	-0.0137149	0.00155649	0.998556	1	0.904662	0.884689	1
ATF2	0.0451522	0.817231	0.744482	0.311952	1	-0.0479341	0.0337633	-0.0108449	0.0146176	0.0877297	0.998556	1	0.977916	0.940003	1
ATF3	0.270262	0.849013	0.54106	0.280912	1	-0.0167303	-0.00660454	-0.00950673	0.0118339	0.0308259	0.998556	1	0.957987	0.935651	1
ATF4	0.184347	1	0.892124	0.643861	1	0.0531302	0.18329	-0.00930911	5.10821708517017e-05	-0.0999504	0.998556	1	0.991942	0.982125	1
ATF5	0.878575	1	0.659141	0.85846	1	-0.00683347	-0.00987201	0.0105497	-0.00814893	-0.102447	0.998556	1	0.972307	0.994527	1
ATF6	0.929747	0.771461	0.043992	0.0425979	0.697458	0.00235617	0.000989544	0.0153792	-0.0156416	0.0394813	0.998556	1	0.730236	0.78016	1
ATF6B	0.459274	0.87099	0.993486	0.849737	0.754336	-0.0122329	0.00449124	-0.00176444	0.00460055	0.000518006	0.998556	1	0.999142	0.994527	1
ATF7	0.067755	0.26169	0.844794	0.589874	0.617972	-0.0490611	0.0274346	-0.0072437	0.0143819	-0.0287215	0.998556	1	0.991052	0.975926	1
ATF7IP	0.786264	1	0.256509	0.262128	1	-0.0166172	-0.0485505	-0.0117099	0.0133124	0.0786544	0.998556	1	0.895327	0.928697	1
ATF7IP2	0.124537	0.535355	0.292182	0.983366	1	0.0322246	0.0256067	-0.00097745	-0.00661068	0.0816	0.998556	1	0.907539	0.998512	1
ATG10	0.00583451	1	0.846134	0.282706	1	-0.0598533	0.0246396	0.0112557	-0.00124726	-0.00198914	0.803882	1	0.991095	0.936692	1
ATG101	0.49214	0.614822	0.518486	0.986384	0.302391	-0.0365357	-0.0150495	0.0266417	-0.0165807	-0.0749225	0.998556	1	0.955109	0.998512	1
ATG12	0.398628	0.00546124	0.206518	0.105792	1	0.0209	-0.0878748	0.00462631	-0.00243198	-0.0484678	0.998556	1	0.868034	0.847615	1
ATG13	0.22924	0.0486807	0.0399471	0.0896058	0.560392	0.020594	-0.087196	0.0263454	-0.0200067	-0.0114226	0.998556	1	0.720529	0.836268	1
ATG14	0.717406	0.221581	0.631133	0.324846	1	-0.00816778	-0.0562553	-0.000259142	0.00426107	-0.0687442	0.998556	1	0.967415	0.942443	1
ATG16L1	0.227847	0.762253	0.602637	0.33321	0.474659	-0.0166672	-0.0145145	-0.00629248	0.00800712	0.0416847	0.998556	1	0.965408	0.942443	1
ATG16L2	0.387658	1	0.432419	0.810305	1	0.0202561	NA	-0.00734678	0.00279889	0.0458071	0.998556	1	0.940285	0.989961	1
ATG2A	0.200877	0.630484	0.811147	0.546026	1	-0.0329576	0.0438333	0.000211738	0.00331663	0.000663371	0.998556	1	0.98816	0.973397	1
ATG2B	0.448106	0.921274	0.808652	0.61087	1	0.00909301	0.00470502	0.00615059	-0.0072463	-0.0160836	0.998556	1	0.987748	0.978266	1
ATG3	0.7515	0.769826	0.253614	0.173672	0.68349	-0.00755549	-0.0340891	0.00196734	0.00114878	-0.0314483	0.998556	1	0.895327	0.89121	1
ATG4B	0.708759	0.394979	0.603495	0.981133	0.690622	0.00172079	-0.00108074	0.0128386	-0.0119146	-0.00250654	0.998556	1	0.965408	0.998512	1
ATG4C	0.986481	0.514709	0.699817	0.547684	1	-0.00125577	0.0560588	0.011189	-0.0129013	0.0458301	0.998556	1	0.975369	0.973978	1
ATG4D	0.698325	0.993901	0.337408	0.39556	1	0.000519001	-0.0133896	-0.00852854	0.00991276	-0.105562	0.998556	1	0.918466	0.955065	1
ATG5	0.74565	0.235439	0.364002	0.42318	1	-0.00316109	0.0591813	-0.00108789	0.000556108	-0.0195144	0.998556	1	0.926123	0.958262	1
ATG7	0.747509	0.62883	0.864251	0.875633	1	0.0115324	-0.0119703	0.00411025	-0.00537179	-0.00659297	0.998556	1	0.991808	0.995375	1
ATG9A	0.543268	0.536421	0.192301	0.168946	0.964717	0.0197188	-0.0227882	0.042199	-0.0420982	0.00129909	0.998556	1	0.86173	0.890117	1
ATIC	0.981468	0.690403	0.689532	0.942113	0.164077	-0.0593039	-0.00492649	0.0211226	-0.00813279	-0.140368	0.998556	1	0.975369	0.997421	1
ATL1	0.147357	0.762503	0.531167	0.176026	1	0.0379381	0.0241782	-0.00136648	-0.00588854	0.026199	0.998556	1	0.957757	0.892328	1
ATL2	0.705896	0.337376	0.977033	0.735132	1	-0.00552023	-0.193679	0.00760011	-0.00253142	0.118934	0.998556	1	0.998807	0.987032	1
ATL3	0.844873	0.489193	0.459649	0.493977	1	0.0117182	-0.0117264	-0.00302944	0.00148007	0.00436855	0.998556	1	0.942346	0.96746	1
ATM	0.715045	0.372041	0.901151	0.971757	0.586718	-0.020511	0.0269532	-0.01414	0.0144808	0.02968	0.998556	1	0.994172	0.998512	1
ATMIN	0.484235	0.433809	0.387596	0.617887	0.447808	-0.0225525	-0.0354419	0.0064977	-0.00448356	0.120014	0.998556	1	0.929053	0.978896	1
ATN1	0.126077	0.357273	0.291665	0.169426	1	-0.0310979	0.0404398	-0.0130169	0.0149602	0.0931835	0.998556	1	0.907539	0.890117	1
ATOH1	0.292169	1.54569232883396e-09	0.579895	0.0210068	1	-0.0187841	-0.24604	-0.0050287	0.0163976	0.00192694	0.998556	1.26623115578078e-05	0.965408	0.733117	1
ATOH7	0.687372	0.472129	0.247929	0.489938	1	0.0122311	0.0534336	-0.0126499	0.00818546	0.0303464	0.998556	1	0.893852	0.966974	1
ATOH8	0.735234	0.228301	0.731026	0.758549	0.917484	-0.007297	0.0718276	-0.0124416	0.0114885	-0.00367477	0.998556	1	0.977168	0.987733	1
ATOX1	0.949838	1	0.47133	0.584555	1	-0.0026328	-0.069079	-0.00445082	0.00612544	-0.0378076	0.998556	1	0.943131	0.975926	1
ATP10A	0.865742	0.0357761	0.892877	0.547592	0.747044	-0.000960357	-0.0888508	3.55611821057367e-05	0.00455424	-0.0232579	0.998556	1	0.992395	0.973978	1
ATP10B	0.698494	1	0.380252	0.232259	1	0.00361084	0.137296	0.0223461	-0.0231417	0.033106	0.998556	1	0.929053	0.917885	1
ATP10D	0.356391	0.648788	0.758385	0.332016	0.611072	-0.0143338	0.00637009	0.00470812	-0.00130852	-0.0139246	0.998556	1	0.980788	0.942443	1
ATP11A	0.981161	0.805976	0.32476	0.404895	0.336124	0.0111084	-0.00944258	-0.0160415	0.0131682	0.0480816	0.998556	1	0.918324	0.955327	1
ATP11B	0.226433	1	0.065078	0.221902	0.83796	0.0264952	-0.0264346	-0.0143442	0.00955765	-0.00362	0.998556	1	0.746143	0.913019	1
ATP12A	0.779195	0.551962	0.929968	0.829932	1	-0.00222632	0.0124621	-0.00472475	0.00530409	-0.0618186	0.998556	1	0.997679	0.991725	1
ATP13A1	0.55136	0.403997	0.175029	0.240014	1	-0.024394	0.055685	-0.000511747	0.00219627	-0.0359267	0.998556	1	0.850239	0.924352	1
ATP13A2	0.933249	1	0.626136	0.487678	0.385249	0.00260555	0.0328127	0.00357416	-0.00547394	0.0678493	0.998556	1	0.96725	0.966974	1
ATP13A3	0.110382	1	0.845425	0.519567	0.521519	0.035542	0.00515397	-0.00105764	-0.00498211	0.0319694	0.998556	1	0.991095	0.970713	1
ATP13A4	0.705891	1	0.767583	0.670823	0.547664	-0.00133347	-0.0186668	-0.00657618	0.00614146	0.0254886	0.998556	1	0.981353	0.9822	1
ATP13A5	0.0503253	1	0.0253998	0.281758	1	0.0395561	0.0506948	-0.0143219	0.00592776	0.00229339	0.998556	1	0.65625	0.935995	1
ATP1A1	0.0891605	0.590516	0.000581262	0.00816676	1	0.156226	-0.0550497	-0.147867	0.120949	-0.299665	0.998556	1	0.183142	0.554759	1
ATP1A2	0.346747	0.9055	0.851543	0.694485	0.609149	0.0153371	0.00449517	-0.00253163	-0.000850321	0.0120206	0.998556	1	0.991808	0.9822	1
ATP1A3	0.164045	1	0.939986	0.413991	1	0.0234634	-0.0378127	-0.00608818	0.00047284	0.119499	0.998556	1	0.997917	0.958262	1
ATP1A4	0.882836	0.0942428	0.714631	0.85257	0.509082	8.43419693722109e-05	-0.0730405	0.00488482	-0.00127834	-0.0393736	0.998556	1	0.97581	0.994527	1
ATP1B1	0.950564	0.792399	0.415772	0.390943	1	0.00456717	0.00222554	0.00790945	-0.00813823	-0.00735266	0.998556	1	0.935703	0.953815	1
ATP1B2	0.967772	0.28778	0.726505	0.6447	0.607113	0.00515426	0.0528332	0.0141348	-0.0152477	-0.0152981	0.998556	1	0.976994	0.982125	1
ATP1B3	0.0895427	0.857272	0.727631	0.326503	0.874818	-0.150806	0.0107185	0.0434525	-0.0219431	0.0615039	0.998556	1	0.976994	0.942443	1
ATP23	0.420849	1	0.717348	0.358922	0.0681967	-0.015135	0.173715	0.00485279	-0.000352213	-0.156555	0.998556	1	0.976771	0.944824	1
ATP2A1	0.602496	0.795804	0.522123	0.667307	1	-0.0128907	-0.0174902	0.00937283	-0.00747996	0.0585589	0.998556	1	0.95574	0.9822	1
ATP2A2	0.253455	0.543226	0.298158	0.194232	0.471766	-0.0960584	0.184933	-0.0398632	0.046006	0.170734	0.998556	1	0.911469	0.9006	1
ATP2A3	0.920499	0.0278477	0.64311	0.389208	0.660782	0.000838353	-0.0841285	-0.00565707	0.00721436	0.0390529	0.998556	1	0.969787	0.953767	1
ATP2B1	0.510906	0.00930479	0.871395	0.807897	0.331589	0.0204347	-0.237547	-0.012702	0.0178375	-0.0783155	0.998556	1	0.991861	0.989947	1
ATP2B2	0.710596	0.94069	0.479427	0.540876	1	-0.0116333	0.00271206	-0.00240542	0.00336709	0.0607803	0.998556	1	0.944556	0.97206	1
ATP2B4	0.147749	0.970467	0.365769	0.871185	1	0.0281393	0.0243536	-0.00803196	0.00246182	-0.0159893	0.998556	1	0.926123	0.995375	1
ATP2C1	0.796861	0.905176	0.80323	0.75962	0.884525	-0.0152499	0.0157748	0.00306656	-0.000754602	-0.00714428	0.998556	1	0.98688	0.987733	1
ATP2C2	0.0354773	0.840796	0.742683	0.221452	1	0.0508376	0.0288472	-0.00540017	-0.0026392	-0.00318304	0.998556	1	0.977916	0.912693	1
ATP4A	0.549716	1	0.213972	0.115849	1	0.00566714	0.0692195	0.0146155	-0.0161239	0.0661504	0.998556	1	0.878683	0.856268	1
ATP4B	0.509204	0.229751	0.507874	0.970313	0.650427	-0.0146124	-0.0337873	0.0169125	-0.00999397	0.00319423	0.998556	1	0.951585	0.998512	1
ATP5F1A	0.828689	0.148736	0.176701	0.65798	1	-0.0201609	-0.0823876	0.00512332	0.0118574	-0.127338	0.998556	1	0.851194	0.9822	1
ATP5F1B	0.198686	1	0.111826	0.321219	1	-0.0769148	0.0682285	0.0211759	-0.00917007	-0.0360969	0.998556	1	0.803622	0.941702	1
ATP5F1C	0.693629	0.42048	0.914468	0.852777	0.595276	0.00989798	-0.106532	-0.00888637	0.0122092	-0.0793407	0.998556	1	0.994929	0.994527	1
ATP5F1D	0.780216	0.961243	0.669977	0.503366	0.574657	-0.00632706	-0.00571222	-0.00798708	0.00550148	0.0378406	0.998556	1	0.973568	0.969154	1
ATP5IF1	0.0364053	1	0.342001	0.0830322	0.562779	-0.0380389	0.0501408	0.00136766	0.00418681	0.0290252	0.998556	1	0.920413	0.83283	1
ATP5MC1	0.667148	0.506057	0.0419652	0.0186359	1	-0.00674003	-0.0572168	-0.0107176	0.0146098	-0.105814	0.998556	1	0.726248	0.69913	1
ATP5MC2	0.164894	0.585269	0.127022	0.0458006	0.306627	0.0225427	0.043345	0.020324	-0.0209303	-0.125585	0.998556	1	0.815234	0.78016	1
ATP5MC3	0.490231	0.429882	0.51533	0.534685	1	0.013546	-0.0489177	0.00996504	-0.00868627	-0.0695504	0.998556	1	0.953756	0.97206	1
ATP5ME	0.887985	0.55656	0.785774	0.66532	0.0935299	-0.00666872	0.0289923	-0.0315513	0.0169526	0.213967	0.998556	1	0.984087	0.9822	1
ATP5MF	0.430694	0.24826	0.767525	0.851312	1	-0.050673	0.123824	-0.0133849	0.0166662	0.13	0.998556	1	0.981353	0.994527	1
ATP5MG	0.099759	0.244063	0.320152	0.79951	1	-0.0686507	-0.112914	-0.00500184	0.0217114	-0.212431	0.998556	1	0.918006	0.989927	1
ATP5MGL	0.807573	1	0.42579	0.366176	1	0.00775684	0.0409453	0.0150537	-0.0156196	-0.0333575	0.998556	1	0.936231	0.94786	1
ATP5PB	0.441481	0.350567	0.104959	0.105969	0.933106	0.0158704	-0.0801018	-0.0030989	0.00623438	-0.042449	0.998556	1	0.795802	0.847615	1
ATP5PD	0.95548	0.796246	0.0115516	0.028157	1	-0.0135403	-0.023908	0.0260165	-0.019432	-0.264283	0.998556	1	0.563278	0.744641	1
ATP5PF	0.122903	0.475991	0.237057	0.581095	1	-0.0629599	0.0172953	0.00163037	0.00981948	0.0813679	0.998556	1	0.889745	0.975926	1
ATP5PO	0.556125	0.0101399	0.958915	0.840387	0.456815	0.0152004	-0.268857	-0.0250147	0.0271904	-0.0650556	0.998556	1	0.998807	0.993412	1
ATP6AP1L	0.803682	1	0.0694261	0.117045	1	0.00474414	0.00357369	-0.00579141	0.004705	0.000754814	0.998556	1	0.754422	0.856268	1
ATP6V0A1	0.254307	0.611472	0.605236	0.986807	0.452048	-0.0411596	-0.025194	-0.00238841	0.00963751	0.00431183	0.998556	1	0.965408	0.998512	1
ATP6V0A2	0.249923	0.229098	0.134003	0.299986	0.916765	-0.0330616	0.0448888	0.0226024	-0.0160112	0.0336179	0.998556	1	0.821099	0.938421	1
ATP6V0A4	0.736718	1	0.27021	0.335752	0.827754	0.00397817	-0.0687329	0.023858	-0.021581	-0.0221018	0.998556	1	0.90345	0.942976	1
ATP6V0B	0.44882	0.173104	0.0405761	0.0358273	0.634761	-0.0399526	0.153565	-0.0495972	0.0498867	-0.0548415	0.998556	1	0.722607	0.765529	1
ATP6V0C	0.909954	0.566511	0.997667	0.86515	1	0.00685719	0.0462745	0.00506814	-0.007334	-0.0522456	0.998556	1	0.999505	0.99506	1
ATP6V0D1	0.81999	0.980431	0.0157115	0.0302437	0.83079	-0.042247	-0.0433548	0.0614059	-0.051642	0.00346219	0.998556	1	0.597257	0.746255	1
ATP6V0D2	0.727536	0.728124	0.882168	0.658153	1	-0.00306661	-0.00453587	-0.0040723	0.00459433	-0.0103699	0.998556	1	0.991861	0.9822	1
ATP6V0E1	6.30322380961281e-05	0.0736837	0.914376	0.014341	1	-0.147689	-0.181102	-0.0462071	0.0794486	-0.0761589	0.04303	1	0.994895	0.672612	1
ATP6V0E2	0.486971	0.300045	0.0894706	0.338229	1	0.018213	0.0282488	-0.00823543	0.00317328	0.0688813	0.998556	1	0.782068	0.942976	1
ATP6V1A	0.557223	0.0762643	0.278742	0.342611	0.799304	-0.00677809	0.237233	-0.0523609	0.042351	-0.0131429	0.998556	1	0.904058	0.942976	1
ATP6V1B1	0.974615	1	0.213925	0.208095	0.599448	-0.00330799	0.0661411	-0.0152943	0.0158473	-0.0638796	0.998556	1	0.878683	0.908212	1
ATP6V1B2	0.409537	0.983381	0.245359	0.416309	1	0.117443	0.0455298	-0.0724039	0.0420843	-0.0336285	0.998556	1	0.891937	0.958262	1
ATP6V1C1	0.074597	0.606254	0.707818	0.222529	0.568398	-0.101157	0.0371792	-0.00925851	0.028652	-0.13362	0.998556	1	0.975369	0.913305	1
ATP6V1C2	0.132391	0.152307	0.257307	0.739467	1	-0.0353419	-0.0388762	0.00707063	-0.00163627	0.158166	0.998556	1	0.895327	0.987297	1
ATP6V1D	0.0661492	0.677532	0.852532	0.207233	1	-0.0690958	-0.0410817	-0.00823609	0.0257344	-0.126605	0.998556	1	0.991808	0.908212	1
ATP6V1E1	0.375567	0.293166	0.550935	0.861413	0.890915	-0.0840618	-0.118938	0.0114781	0.0100967	-0.00549514	0.998556	1	0.958942	0.994539	1
ATP6V1E2	0.565265	1	0.256287	0.549171	1	-0.0060425	-0.0348187	0.0102898	-0.00685705	-0.0981	0.998556	1	0.895327	0.97416	1
ATP6V1F	0.0348584	0.232559	0.907918	0.783295	0.0144874	-0.131257	0.163729	-0.0169285	0.0207095	0.28063	0.998556	1	0.994706	0.989927	1
ATP6V1G1	0.0154871	0.579736	0.0950084	0.00470915	1	-0.171712	0.0653999	-0.0818826	0.102841	-0.0936018	0.998556	1	0.784375	0.519885	1
ATP6V1G2	0.238747	0.803071	0.420838	0.959365	0.850015	0.0140371	-0.0122703	-0.00727538	0.00288027	-0.000693102	0.998556	1	0.936211	0.998512	1
ATP6V1G3	0.957746	1	0.945563	0.853827	0.295557	-0.000665163	0.0619098	-0.00679082	0.00417045	0.0694721	0.998556	1	0.99831	0.994527	1
ATP6V1H	0.308368	0.648374	0.735143	0.311567	1	-0.0446828	-0.0735354	-0.0251186	0.0360672	-0.269772	0.998556	1	0.9774	0.940003	1
ATP7B	0.903465	0.390919	0.255825	0.417857	0.670394	-0.00189879	0.0165672	-0.00671914	0.00542646	0.0109233	0.998556	1	0.895327	0.958262	1
ATP8A1	0.24207	0.804121	0.646416	0.947989	0.403643	0.0239296	-0.00817887	-0.00263796	-0.000393698	-0.0479445	0.998556	1	0.970513	0.997421	1
ATP8A2	0.487649	0.25152	0.789185	0.7508	1	0.0161284	-0.0626794	-0.0015014	0.00096619	-0.0211189	0.998556	1	0.985301	0.987733	1
ATP8B1	0.787078	0.87919	0.76823	0.850504	1	-0.00279718	0.00263968	0.00155256	-0.00232221	0.143114	0.998556	1	0.981353	0.994527	1
ATP8B2	0.515486	0.260082	0.189502	0.114583	0.132923	-0.0274804	0.0776974	-0.00576857	0.00935715	-0.081971	0.998556	1	0.860995	0.856268	1
ATP8B3	0.116159	0.172455	0.381503	0.560544	0.449614	-0.0334674	-0.0140991	0.0137439	-0.00140116	0.0294705	0.998556	1	0.929053	0.975438	1
ATP8B4	0.324481	0.231513	0.623376	0.824541	1	-0.0157731	0.0679251	-0.0022585	0.00349539	-0.00819745	0.998556	1	0.96725	0.991124	1
ATP9A	0.747225	0.96201	0.507587	0.407888	0.68738	0.0100089	-0.0341359	0.0151313	-0.015432	0.0247291	0.998556	1	0.951312	0.9559	1
ATP9B	0.683721	0.649815	0.691232	0.923355	0.468216	0.0150611	-0.00097249	-0.00470183	0.00257357	-0.0183044	0.998556	1	0.975369	0.996173	1
ATPAF1	0.558046	0.622249	0.846362	0.961243	0.773119	0.0113125	-0.0081063	-0.00427214	0.00259406	-0.0111888	0.998556	1	0.991095	0.998512	1
ATPAF2	0.34827	0.820563	0.159028	0.349973	0.764204	-0.0259749	0.0214967	0.0139681	-0.00868274	0.0136693	0.998556	1	0.839403	0.943184	1
ATPSCKMT	0.205586	1	0.984187	0.560668	1	0.0229589	-0.0440284	0.00494508	-0.00849572	0.00340176	0.998556	1	0.998807	0.975438	1
ATR	0.457285	0.23423	0.906877	0.894615	0.767089	-0.0372744	0.0985454	0.0146648	-0.0121716	-0.0261263	0.998556	1	0.994706	0.995375	1
ATRAID	0.208681	0.129594	0.604851	0.983911	1	0.019007	-0.0531268	0.00335001	-0.00589423	0.0737775	0.998556	1	0.965408	0.998512	1
ATRIP	0.532255	0.892751	0.395865	0.519638	0.691649	-0.0146661	-0.0156902	0.0159761	-0.01132	-0.0283763	0.998556	1	0.930523	0.970713	1
ATRN	0.635655	0.812654	0.871424	0.88813	1	0.0114949	0.0208777	0.00443409	-0.00704215	0.0291428	0.998556	1	0.991861	0.995375	1
ATRNL1	0.115735	0.410271	0.810833	0.773677	0.840333	0.0249034	-0.0304856	-0.000976469	-0.00185485	-0.00496396	0.998556	1	0.98816	0.989203	1
ATXN1	0.681462	0.587509	0.494719	0.748794	0.635159	-0.00369259	0.0400751	0.00970353	-0.0107807	0.0532535	0.998556	1	0.949313	0.987733	1
ATXN10	0.338595	0.868701	0.98756	0.584957	1	-0.0298411	0.0584153	-0.00747164	0.0127031	-0.152079	0.998556	1	0.998807	0.975926	1
ATXN1L	0.813086	0.184961	0.165883	0.127792	0.534022	-0.00253267	0.0620688	0.0196493	-0.0184597	-0.0342958	0.998556	1	0.845621	0.869218	1
ATXN2	0.91509	0.0579809	0.151001	0.351284	0.698802	-0.00537585	-0.0968028	0.0189226	-0.0146962	-0.008472	0.998556	1	0.831876	0.943184	1
ATXN2L	0.133818	0.367366	0.761792	0.289614	1	-0.0614322	-0.0663026	-0.00998389	0.0191828	0.0280791	0.998556	1	0.9812	0.938421	1
ATXN3	0.277443	0.870113	0.375762	0.649491	1	0.0112858	-0.0348592	0.00703867	-0.00642879	-0.0993879	0.998556	1	0.929053	0.9822	1
ATXN7	0.979236	0.504263	0.82891	0.626248	1	-0.0266831	0.0906825	0.00392313	-0.00290411	0.0704585	0.998556	1	0.989611	0.979169	1
ATXN7L1	0.942506	0.277072	0.308799	0.351674	1	0.00235345	-0.0593466	-0.00123118	0.00097262	0.153067	0.998556	1	0.916518	0.943478	1
ATXN7L2	0.265214	0.0340734	0.60262	0.585217	1	0.0419009	0.109515	-0.00355652	-0.00890337	-0.0610369	0.998556	1	0.965408	0.975926	1
ATXN7L3	0.187944	0.49418	0.879681	0.341834	0.713867	0.0601878	0.0539182	-0.00182614	-0.00977885	-0.0137202	0.998556	1	0.991861	0.942976	1
ATXN7L3B	0.336978	0.959527	0.832676	0.618288	0.146331	0.0114212	0.0123894	0.0121147	-0.0150777	0.0522148	0.998556	1	0.989648	0.978896	1
AUH	0.512702	1	0.756712	0.928151	0.71358	-0.012211	NA	0.000172861	0.00234496	-0.0125776	0.998556	1	0.980788	0.99645	1
AUNIP	0.996564	1	0.976455	0.864884	1	0.000173779	0.0452423	0.0103201	-0.0103576	0.00197639	0.999288	1	0.998807	0.995052	1
AUP1	0.907314	1	0.888336	0.882666	1	-0.0103944	-0.0291424	-0.00877463	0.0101855	0.0208923	0.998556	1	0.991861	0.995375	1
AURKA	0.747118	0.366057	0.110906	0.237501	1	-0.0307785	-0.0847884	0.0443018	-0.033666	0.0767845	0.998556	1	0.802654	0.921139	1
AURKAIP1	0.761275	0.375154	0.650178	0.991473	1	0.0150137	0.02979	-0.00850298	0.00198582	0.0390352	0.998556	1	0.971023	0.999215	1
AURKB	0.935868	0.084569	0.0808297	0.228645	1	-0.00892613	-0.276247	0.0550086	-0.0430106	-0.126792	0.998556	1	0.776093	0.91693	1
AURKC	0.576603	0.0660121	0.202314	0.188823	1	-0.0110581	0.0544634	0.00917497	-0.00921562	-0.0727899	0.998556	1	0.866252	0.897275	1
AUTS2	0.870752	0.958964	0.441872	0.427829	0.452496	0.00406746	0.0024504	-0.000807881	-0.00145673	0.0531008	0.998556	1	0.941813	0.958262	1
AVEN	0.530535	0.437468	0.929277	0.853617	1	-0.0175246	0.0506514	0.022787	-0.02227	0.13772	0.998556	1	0.997671	0.994527	1
AVIL	0.652271	1	0.513209	0.362577	0.524515	-0.0162227	-0.00435401	0.0027603	0.000655362	-0.0418444	0.998556	1	0.953206	0.946393	1
AVL9	0.39689	0.940601	0.380797	0.192653	1	0.0124502	-0.00942191	0.00417642	-0.00610308	0.0425735	0.998556	1	0.929053	0.900279	1
AVP	0.542932	0.908327	0.814756	0.598952	1	0.0107106	0.0197962	-0.00551759	0.00268298	0.0079618	0.998556	1	0.98816	0.976565	1
AVPI1	0.710375	0.516605	0.211323	0.474861	0.398351	0.00597776	0.0518855	-0.00417929	0.000866265	0.0274763	0.998556	1	0.874986	0.962598	1
AVPR1A	0.886406	1	0.973494	0.875017	0.732717	-0.00190216	0.00486463	0.00804236	-0.00695335	-0.0180524	0.998556	1	0.998807	0.995375	1
AVPR1B	0.794793	0.962164	0.513342	0.571303	1	-0.00623349	-0.0117019	0.0021474	-0.000223721	-0.020251	0.998556	1	0.953206	0.975926	1
AXDND1	0.319107	0.224859	0.441447	0.394643	0.627216	-0.0198164	0.0511232	-0.00575761	0.00655911	0.0172842	0.998556	1	0.941813	0.954696	1
AXIN2	0.0590759	0.457434	0.373565	0.055188	0.60736	-0.0320215	-0.0254305	-0.0123518	0.0180326	-0.0371457	0.998556	1	0.927908	0.803796	1
AXL	0.302824	1	0.161586	0.386075	1	0.0250806	0.0223102	-0.0113003	0.00600676	0.0496339	0.998556	1	0.840584	0.953767	1
AZGP1	0.129576	0.907356	0.84673	0.316939	1	0.0431338	0.0142594	-0.00620758	-0.00342055	0.13373	0.998556	1	0.991095	0.940137	1
AZI2	0.0185838	1	0.612185	0.105435	1	-0.0527682	-0.0104234	-0.00286546	0.0120857	-0.0106458	0.998556	1	0.965889	0.847615	1
AZIN1	0.835352	0.898803	0.753716	0.899246	0.588183	-0.0184033	-0.021698	0.0252403	-0.0196558	-0.020076	0.998556	1	0.98038	0.995375	1
AZIN2	0.587852	1	0.949464	0.840771	0.810297	-0.0135176	0.0503374	0.00218317	0.000711928	-0.0437152	0.998556	1	0.998724	0.993412	1
AZU1	0.115446	0.583068	0.8214	0.486555	0.99727	-0.0253546	0.0108842	0.00330665	-6.9293e-05	-0.00202814	0.998556	1	0.989316	0.966619	1
B2M	0.0393154	0.792152	0.00433292	0.126015	1	0.0326437	0.0218016	-0.0229367	0.0143225	0.0245075	0.998556	1	0.442364	0.867124	1
B3GALNT1	0.518677	0.780767	0.902512	0.643527	1	-0.0129715	0.0278324	-0.000220437	0.00188742	-0.0269383	0.998556	1	0.994172	0.982125	1
B3GALNT2	0.981782	0.641553	0.0560492	0.0544659	1	-0.00697391	0.020972	0.0252832	-0.02335	0.00328969	0.998556	1	0.734167	0.802919	1
B3GALT1	0.75705	0.272831	0.329991	0.658603	0.509257	-0.00741559	-0.033703	0.012546	-0.00894632	-0.0371255	0.998556	1	0.918466	0.9822	1
B3GALT2	0.660614	0.113206	0.435937	0.27549	0.0686961	0.0104987	-0.077309	0.00155915	-0.0040691	0.0592606	0.998556	1	0.941645	0.932779	1
B3GALT4	0.276299	0.106758	0.24164	0.210004	0.847119	-0.0189851	0.0615883	-0.0166851	0.01422	-0.00141644	0.998556	1	0.890954	0.908846	1
B3GALT5	0.38079	0.226905	0.696313	0.925013	0.761298	0.0117338	-0.0404557	-0.00490488	0.00333695	-0.00159972	0.998556	1	0.975369	0.996173	1
B3GALT6	0.854796	0.226502	0.227054	0.416667	1	-0.00346367	0.0597744	-0.0186093	0.0132316	-0.0278484	0.998556	1	0.882483	0.958262	1
B3GAT1	0.405779	0.760105	0.165751	0.139858	1	0.0283146	-0.00452142	0.00668468	-0.010554	-0.0501498	0.998556	1	0.845621	0.875699	1
B3GAT2	0.837571	0.782052	0.00490071	0.0166462	0.800616	0.0233552	0.0435812	-0.0349264	0.0267419	0.0269883	0.998556	1	0.451435	0.693328	1
B3GAT3	0.99427	0.428303	0.431068	0.566568	1	0.0138912	0.0671504	-0.0289142	0.0242367	-0.0127755	0.999288	1	0.939303	0.975438	1
B3GLCT	0.359904	0.368253	0.0362219	0.171538	1	0.0218187	0.0416144	-0.0107363	0.00545462	-0.00739544	0.998556	1	0.709032	0.890839	1
B3GNT2	0.117546	0.0563027	0.644724	0.594339	0.680872	-0.0541497	-0.105159	-0.011771	0.0214915	0.025137	0.998556	1	0.970513	0.975926	1
B3GNT3	0.65438	0.680535	0.969228	0.953936	1	0.00156132	0.0199888	-0.0014935	0.001784	-0.134571	0.998556	1	0.998807	0.998391	1
B3GNT4	0.308679	0.614212	0.153023	0.62195	0.0103889	-0.0229594	0.0312962	0.0274182	-0.0193298	-0.129503	0.998556	1	0.833021	0.978896	1
B3GNT5	0.196646	1	0.609917	0.301234	0.628078	-0.0352047	0.0208743	-0.0186641	0.0231271	0.000124335	0.998556	1	0.965889	0.938421	1
B3GNT6	0.621035	0.742936	0.125931	0.132565	1	-0.00515119	0.0208704	-0.0191909	0.0174972	0.0761514	0.998556	1	0.815234	0.870712	1
B3GNT7	0.358117	0.595211	0.355849	0.706107	0.841721	0.0211139	0.0204492	-0.00843506	0.00397378	0.00157053	0.998556	1	0.925237	0.9822	1
B3GNT8	0.977805	1	0.323659	0.336957	1	-0.0083463	-0.00384004	0.00513644	-0.00352227	0.00174486	0.998556	1	0.918006	0.942976	1
B3GNT9	0.328738	0.199326	0.144119	0.0450893	0.938538	-0.0154036	-0.0704191	-0.00411828	0.00725486	0.006332	0.998556	1	0.82972	0.78016	1
B3GNTL1	0.917587	0.853167	0.300187	0.512159	0.250371	0.0108271	-0.0234776	0.00478897	-0.00332015	-0.033738	0.998556	1	0.912353	0.97033	1
B4GALNT1	0.486771	1	0.930243	0.475794	0.0857548	-0.00835393	-0.0220067	0.00331833	0.00040889	-0.105566	0.998556	1	0.997742	0.962622	1
B4GALNT2	0.545946	0.313794	0.76326	0.731864	1	0.0170778	-0.0505806	-0.00128548	-3.98618e-05	0.00352802	0.998556	1	0.981353	0.987032	1
B4GALT1	0.588972	0.712197	0.694919	0.81373	0.090648	0.00628131	-0.0460859	-0.000191836	0.00295892	-0.0948884	0.998556	1	0.975369	0.990208	1
B4GALT2	0.0780931	0.51765	0.146058	0.0372101	0.897519	-0.031678	0.0536155	-0.00555491	0.00886738	-0.00340319	0.998556	1	0.829843	0.768546	1
B4GALT3	0.868344	0.417035	0.0600071	0.109725	0.765864	-0.0130083	0.0375429	-0.0265793	0.0252329	0.0257947	0.998556	1	0.738326	0.851709	1
B4GALT4	0.209246	0.951114	0.197916	0.512666	0.955642	0.0247919	-0.00102371	-0.00967473	0.00553036	-0.000291221	0.998556	1	0.865911	0.97033	1
B4GALT5	0.376496	0.735327	0.763834	0.853354	0.989954	-0.0217358	-0.0115546	0.00131116	0.00251592	0.00169912	0.998556	1	0.981353	0.994527	1
B4GALT6	0.22076	0.0800913	0.492474	0.729212	1	0.018294	0.0743192	-0.00649761	-0.000263323	0.000438266	0.998556	1	0.948942	0.987032	1
B4GALT7	0.433487	0.73625	0.138865	0.329653	0.389759	0.0291455	0.00160576	-0.0133474	0.00692316	0.0312473	0.998556	1	0.827033	0.942443	1
B4GAT1	0.295825	0.689184	0.695616	0.881153	1	-0.0246497	0.0040059	0.00266738	0.00122944	-0.0381013	0.998556	1	0.975369	0.995375	1
B9D1	0.0738955	0.395035	0.383602	0.716126	0.385158	0.0259712	-0.041293	0.00294504	-0.00374219	-0.0431234	0.998556	1	0.929053	0.98466	1
B9D2	0.0651282	1	0.574217	0.773764	1	0.0381396	-0.00372014	-0.00660787	0.000148042	0.00157199	0.998556	1	0.964356	0.989203	1
BAALC	0.704285	0.65639	0.775337	0.28356	0.000851741	-0.00784683	-0.0114535	0.00818532	-0.00266529	-0.163786	0.998556	1	0.981353	0.93685	0.606736
BAAT	0.807174	1	0.313198	0.367078	1	0.000473923	0.0624972	-0.00466883	0.003823	0.0103138	0.998556	1	0.917037	0.947928	1
BABAM1	0.483219	0.273474	0.277376	0.265724	1	-0.0145067	0.037893	-0.0124409	0.0125401	-0.0442973	0.998556	1	0.904058	0.928697	1
BABAM2	0.498321	0.915981	0.0172876	0.0583799	1	0.0165636	0.0109493	-0.0192543	0.0151936	0.0249193	0.998556	1	0.613027	0.810568	1
BACE1	0.712915	0.53563	0.20328	0.325193	1	0.00283861	-0.0239198	-0.00400847	0.00279515	0.100769	0.998556	1	0.866252	0.942443	1
BACE2	0.0168983	0.958549	0.153112	0.893348	1	-0.0400957	-0.00443953	0.0121937	-0.00264179	-0.0120581	0.998556	1	0.833021	0.995375	1
BACH1	0.907122	0.0810657	0.393618	0.638267	1	0.000266427	0.111692	0.00254231	-0.00507777	-0.0285023	0.998556	1	0.930523	0.981193	1
BACH2	0.686739	0.113321	0.103834	0.0898339	1	-0.00938562	0.0561859	0.0189162	-0.0184924	0.0499169	0.998556	1	0.792949	0.836268	1
BAD	0.426983	0.968721	0.170509	0.126197	1	-0.0211476	0.0438196	-0.0112099	0.0117527	0.0600575	0.998556	1	0.849157	0.86765	1
BAG1	0.460499	0.568807	0.299201	0.789536	0.0123339	-0.0158422	0.0470515	0.0152876	-0.0097198	-0.1194	0.998556	1	0.911698	0.989927	1
BAG2	0.898511	0.4171	0.118629	0.199223	0.886612	-0.00101495	-0.0193189	0.0222387	-0.0200009	0.00700646	0.998556	1	0.809506	0.905405	1
BAG3	0.278973	0.808526	0.891088	0.432266	1	0.0124205	0.0136839	0.0096536	-0.0125104	0.0716406	0.998556	1	0.991861	0.958262	1
BAG4	0.586208	0.995338	0.424179	0.346654	1	0.00667014	-0.00604769	0.00727336	-0.00739147	-0.00651417	0.998556	1	0.936231	0.943063	1
BAG5	0.100171	0.228411	0.919031	0.361874	0.9694	0.0304652	0.0472458	0.000723954	-0.00680145	-0.0144901	0.998556	1	0.996057	0.946393	1
BAG6	0.605841	0.129894	0.107993	0.215304	0.560316	0.00500059	-0.0598956	-0.0266341	0.0239436	0.00540258	0.998556	1	0.802654	0.909022	1
BAHD1	0.442127	0.538266	0.617155	0.982018	1	-0.0246207	-0.0309381	0.0102845	-0.00477811	-0.0227873	0.998556	1	0.965889	0.998512	1
BAIAP2	0.763135	0.0421557	0.252608	0.221861	0.294709	-0.00537963	0.0588743	0.0114127	-0.0109179	-0.0494099	0.998556	1	0.895327	0.913019	1
BAIAP2L1	0.449037	0.561647	0.434259	0.871557	1	-0.0127848	-0.0244659	0.000942152	0.00235231	-0.0262917	0.998556	1	0.941002	0.995375	1
BAIAP2L2	0.0630468	1	0.166944	0.687403	1	-0.0329533	0.127217	0.0136098	-0.00715723	-0.0944914	0.998556	1	0.847143	0.9822	1
BAIAP3	0.0258283	0.508805	0.466866	0.96094	1	-0.0448019	0.0194862	0.00616569	-0.00115315	0.0814657	0.998556	1	0.942625	0.998512	1
BAK1	0.787243	0.9881	0.0807873	0.239829	0.328594	0.0193712	-0.0157455	0.0355212	-0.0263198	-0.0259957	0.998556	1	0.776093	0.924337	1
BAMBI	0.150864	0.993726	0.438491	0.994665	1	0.0289954	0.00410744	-0.0175647	0.0114129	-0.021679	0.998556	1	0.941813	0.999668	1
BANF1	0.504524	1	0.0511464	0.0275565	1	0.0281414	-0.048778	0.0354989	-0.0378299	0.0657931	0.998556	1	0.730366	0.74399	1
BANF2	0.130029	0.908317	0.123362	0.0378411	1	0.0267643	-0.00509945	0.0081642	-0.0112195	-0.01389	0.998556	1	0.815147	0.770468	1
BANK1	0.385682	0.223495	0.593431	0.474856	1	-0.0131026	0.0485394	-0.000902352	0.00150883	-0.0113361	0.998556	1	0.965408	0.962598	1
BANP	0.774324	0.0532782	0.942864	0.55956	1	-0.0230616	0.161211	-0.0173671	0.00926254	0.127373	0.998556	1	0.997917	0.975438	1
BAP1	0.188042	0.788048	0.0757003	0.578973	0.0456424	0.0843399	0.0322665	-0.018141	-0.00701042	0.245418	0.998556	1	0.765234	0.975926	1
BARD1	0.314247	0.356771	0.057555	0.272152	0.783464	0.0813845	0.0200894	-0.0334891	0.0164626	0.0925697	0.998556	1	0.735956	0.932366	1
BARHL1	0.71022	0.644042	0.972362	0.855846	1	0.00905254	-0.00806397	-0.00644755	0.00406119	0.0532864	0.998556	1	0.998807	0.994527	1
BARHL2	0.673746	0.361389	0.248425	0.425195	0.194466	0.0097918	-0.0120615	-0.0224806	0.0177249	0.0690803	0.998556	1	0.893852	0.958262	1
BARX1	0.427494	1	0.624725	0.839363	0.531899	0.0181108	NA	0.00135755	-0.00294743	-0.0526114	0.998556	1	0.96725	0.993412	1
BARX2	0.779974	0.225841	0.0430731	0.13261	1	0.00412173	-0.0477367	0.0140198	-0.0121178	0.0198229	0.998556	1	0.730236	0.870712	1
BASP1	0.991488	0.901488	0.707507	0.68463	1	0.0145386	0.0243612	-0.00614546	0.00146388	0.0764688	0.998988	1	0.975369	0.9822	1
BATF	0.472017	0.834941	0.674575	0.946057	1	-0.0170175	-0.0213516	-0.00175975	0.00465968	0.0362204	0.998556	1	0.973568	0.997421	1
BATF2	0.520998	0.871366	0.844257	0.705302	1	-0.02096	0.0206356	-0.0170572	0.0179985	0.0437482	0.998556	1	0.991043	0.9822	1
BATF3	0.172185	0.54688	0.092779	0.472982	1	0.00845843	0.00618871	-0.0119781	0.00887542	0.0316773	0.998556	1	0.784375	0.962598	1
BAX	0.428387	1	0.769411	0.631407	1	0.0311452	-0.131842	-0.00466312	0.000621663	-0.0117183	0.998556	1	0.981353	0.979769	1
BAZ1A	0.180524	1	0.422754	0.230405	1	0.0254123	0.0363047	0.0161731	-0.0181158	-0.163707	0.998556	1	0.936231	0.91758	1
BAZ1B	0.548456	0.469525	0.263472	0.488204	1	-0.00851613	-0.0510393	0.0102435	-0.00744211	0.0701618	0.998556	1	0.900679	0.966974	1
BAZ2A	0.571688	1	0.228959	0.184961	1	0.00592294	0.0974109	0.0159004	-0.0156918	-0.116062	0.998556	1	0.884441	0.897275	1
BAZ2B	0.077532	0.363528	0.446647	0.924694	0.995342	-0.0270483	0.0230609	-0.00412948	0.00809077	-0.0210949	0.998556	1	0.942121	0.996173	1
BBIP1	0.965318	0.90525	0.843139	0.973731	0.179647	0.00659886	-0.00814124	0.000741169	-0.00271216	0.0586655	0.998556	1	0.991043	0.998512	1
BBOF1	0.145014	0.293603	0.908319	0.527945	1	-0.0260712	-0.0492288	0.00349786	0.00186489	0.0856154	0.998556	1	0.994706	0.971464	1
BBOX1	0.586362	0.128087	0.167491	0.192268	0.843775	0.0127965	-0.0470669	-0.00875527	0.00689579	0.0343987	0.998556	1	0.848203	0.899884	1
BBS1	0.655486	0.770781	0.118063	0.219689	1	0.00636987	0.0092601	-0.0175646	0.0161987	-0.039972	0.998556	1	0.80936	0.911862	1
BBS10	0.664332	0.0831396	0.566478	0.686348	0.699892	0.00751985	-0.0844657	0.00539369	-0.00340178	0.0229244	0.998556	1	0.964356	0.9822	1
BBS12	0.785806	0.472436	0.313697	0.314718	0.390533	-0.00296066	-0.0167631	-0.0134665	0.0127287	0.0213599	0.998556	1	0.917037	0.940003	1
BBS2	0.568066	1	0.787156	0.908433	1	0.00398795	-0.0399588	-0.00351781	0.00249407	0.0363712	0.998556	1	0.984672	0.995375	1
BBS4	0.303644	1	0.918819	0.831647	1	-0.0233611	0.0567509	-0.00352002	0.00597464	0.0419701	0.998556	1	0.996002	0.991898	1
BBS5	0.693293	0.200345	0.198694	0.196723	1	0.00672593	-0.0912274	-0.00769749	0.00894282	-0.0147651	0.998556	1	0.865911	0.902861	1
BBS7	0.733566	0.202127	0.815206	0.485346	0.571087	0.00218266	0.0759952	0.00360663	-0.00623838	0.0332133	0.998556	1	0.98816	0.965644	1
BBS9	0.23674	0.492717	0.521403	0.657687	1	-0.0246996	0.0137167	0.00962142	-0.00758876	0.126587	0.998556	1	0.95574	0.9822	1
BBX	0.764428	0.763826	0.1845	0.346755	0.146819	0.000347286	-0.017067	-0.00401807	0.00334991	0.0569394	0.998556	1	0.854876	0.943063	1
BCAM	0.538405	1	0.953253	0.813173	0.581242	-0.00957668	-0.0865864	-0.00226601	0.00340615	0.0392169	0.998556	1	0.998807	0.990009	1
BCAN	0.750132	0.0670679	0.616804	0.588818	0.263868	0.0104789	-0.0995973	-0.00595506	0.00635045	0.0691087	0.998556	1	0.965889	0.975926	1
BCAP29	0.924801	0.148575	0.0302058	0.0179291	1	0.00308629	0.0695598	0.0217799	-0.0228127	-0.00534128	0.998556	1	0.688745	0.694445	1
BCAR1	0.523939	1	0.78405	0.718564	1	0.0601852	0.353963	-0.0152797	-0.00185706	0.122759	0.998556	1	0.983529	0.984731	1
BCAR3	0.439737	0.835493	0.795759	0.590005	0.819403	0.0190855	-0.0257758	0.00888129	-0.0100519	-0.0459736	0.998556	1	0.985799	0.975926	1
BCAS1	0.933701	0.874628	0.319735	0.242389	0.334889	-0.00802718	0.00525572	0.0133728	-0.0127824	0.0460493	0.998556	1	0.918006	0.925921	1
BCAS2	0.716358	0.0030587	0.934152	0.262364	1	-0.0409544	-0.233449	-0.0255301	0.0478475	-0.131889	0.998556	0.821536	0.997917	0.928697	1
BCAS3	0.354964	0.704596	0.303686	0.196142	0.300551	-0.0163526	-0.0379539	0.00188026	0.000445397	0.0667893	0.998556	1	0.915975	0.902716	1
BCAS4	0.993176	0.824329	0.796422	0.561357	0.128139	0.00597019	0.0104336	0.00978198	-0.0126776	0.0794593	0.999288	1	0.985929	0.975438	1
BCAT1	0.267075	1	0.640038	0.291559	1	-0.0151425	-0.099009	-0.00237223	0.00489717	0.0821415	0.998556	1	0.968733	0.938421	1
BCAT2	0.142746	1	0.965562	0.494879	1	-0.0273395	0.0232806	-0.00295601	0.00735292	-0.0474598	0.998556	1	0.998807	0.967946	1
BCCIP	0.895474	0.236611	0.66821	0.434788	1	-0.000933361	-0.114491	0.0131086	-0.0070391	-0.0352956	0.998556	1	0.973215	0.958262	1
BCDIN3D	0.605974	1	0.676863	0.36683	0.0441323	-0.00955402	0.0870931	-0.00164345	0.00581657	-0.144375	0.998556	1	0.973577	0.947928	1
BCHE	0.445617	0.977378	0.358739	0.304945	0.383499	-0.0140058	-0.00230983	-0.00488257	0.00594709	0.0289273	0.998556	1	0.925736	0.939105	1
BCKDHA	0.0291351	1	0.973065	0.266817	1	-0.0480011	-0.142121	-0.000611915	0.00885777	0.0287499	0.998556	1	0.998807	0.928697	1
BCKDHB	0.262453	0.00188114	0.12041	0.174613	0.348407	0.027449	-0.130636	-0.00868389	0.00640992	0.040061	0.998556	0.675998	0.811711	0.892328	1
BCKDK	0.837249	0.593714	0.50259	0.46535	1	-0.00371112	-0.0243401	-0.00479509	0.00500594	0.0630358	0.998556	1	0.950031	0.960839	1
BCL10	0.525137	0.988109	0.547803	0.465592	0.467127	-0.0136054	0.00370028	-0.000287153	0.000724208	0.0711145	0.998556	1	0.958694	0.960839	1
BCL11A	0.239888	0.345763	0.719319	0.756874	0.783601	-0.0324925	-0.0511992	0.00271342	0.003314	0.0145732	0.998556	1	0.976771	0.987733	1
BCL11B	0.640927	0.698147	0.914977	0.606341	0.480749	0.00285922	0.0297207	0.0132659	-0.0143476	0.0385906	0.998556	1	0.99497	0.978046	1
BCL2	0.628554	0.453202	0.0789943	0.353626	1	-0.0274893	0.0235638	0.0197612	-0.016993	0.0537696	0.998556	1	0.771168	0.943574	1
BCL2A1	0.902267	0.46013	0.635272	0.51838	1	-0.00315449	-0.0525789	0.011233	-0.00788397	0.0536249	0.998556	1	0.968253	0.970713	1
BCL2L1	0.731356	0.60407	0.853676	0.547042	0.559639	0.00961348	-0.135269	-0.0416232	0.0467026	-0.119754	0.998556	1	0.991808	0.973964	1
BCL2L10	0.8991	1	0.74868	0.769399	1	-0.00975007	0.0254906	-0.000694218	0.0014934	0.0791947	0.998556	1	0.978638	0.988301	1
BCL2L12	0.693779	1	0.203694	0.290368	1	-0.00271992	0.049588	0.00380849	-0.00397983	0.0592826	0.998556	1	0.866252	0.938421	1
BCL2L13	0.76791	0.41924	0.127614	0.362848	0.486394	0.0138014	0.0443996	-0.00803079	0.00152763	0.0254206	0.998556	1	0.815234	0.946393	1
BCL2L14	0.0981003	1	0.14433	0.396083	1	-0.0380777	0.0465622	0.0129623	-0.00766159	0.0273576	0.998556	1	0.82972	0.955327	1
BCL2L15	0.150272	0.102682	0.0945943	0.592804	0.542348	0.0225103	0.0486531	-0.0115283	0.00494089	-0.050951	0.998556	1	0.784375	0.975926	1
BCL2L2	0.491081	0.00836986	0.245296	0.506032	0.212081	0.00663549	-0.14704	0.0247267	-0.0188159	-0.0497484	0.998556	1	0.891937	0.969462	1
BCL3	0.558013	1	0.535596	0.756801	0.648231	-0.00940207	0.0819123	-0.00632077	0.00731562	-0.0199388	0.998556	1	0.957757	0.987733	1
BCL6	0.507427	1	0.546631	0.869	1	0.0181657	0.0180001	0.018543	-0.0222109	0.105102	0.998556	1	0.958694	0.995375	1
BCL6B	0.518303	0.982963	0.0202733	0.0144373	0.951804	0.0206508	0.0104224	0.0122794	-0.0149073	-0.0103947	0.998556	1	0.633184	0.672612	1
BCL7A	0.777856	0.690997	0.396399	0.653081	0.497864	-0.001474	0.014242	0.0134501	-0.0137127	0.0497946	0.998556	1	0.930616	0.9822	1
BCL7B	0.359978	0.442135	0.269402	0.0959603	1	-0.0129606	-0.0169756	-0.00362494	0.00640112	-0.0201277	0.998556	1	0.903386	0.843954	1
BCL7C	0.678688	0.974472	0.361554	0.471498	1	0.010763	-0.013206	-0.00975724	0.00841298	-0.0115952	0.998556	1	0.926123	0.962405	1
BCL9	0.413212	0.0427718	0.908049	0.704619	0.953154	0.0294446	-0.0730451	9.46522066954392e-05	0.00119024	0.00217021	0.998556	1	0.994706	0.9822	1
BCL9L	0.481533	0.541372	0.666945	0.988041	1	0.033052	0.0681867	-0.0193461	0.0111202	0.0117541	0.998556	1	0.973076	0.998861	1
BCLAF1	0.469723	0.872658	0.183544	0.307232	1	-0.0678898	-0.0121378	0.0280398	-0.0159745	0.0196397	0.998556	1	0.854876	0.939212	1
BCO1	0.555064	0.28686	0.441394	0.819548	0.745151	-0.0167623	-0.0478616	0.00544002	-0.00137823	-0.00459593	0.998556	1	0.941813	0.990411	1
BCO2	0.26844	0.152536	0.0637475	0.0385505	0.162399	0.016985	-0.0438245	0.016175	-0.017201	0.0938297	0.998556	1	0.742466	0.770903	1
BCR	0.689692	0.906681	0.014355	0.00977028	1	-0.0178941	0.0327657	-0.0166142	0.0183328	-0.0842416	0.998556	1	0.595129	0.588801	1
BCS1L	0.000747228	0.197115	0.346495	0.226822	0.0550584	-0.155753	-0.175321	-0.00137919	0.0339575	-0.153112	0.298599	1	0.922186	0.915748	1
BDH1	0.855809	0.571922	0.794462	0.901557	0.0374903	0.00430311	0.000537437	-0.00293369	-0.000120571	0.0785746	0.998556	1	0.985799	0.995375	1
BDH2	0.540678	0.388614	0.902799	0.707871	1	0.013688	0.0307125	-0.00202683	-0.00113035	-0.00696527	0.998556	1	0.994172	0.982347	1
BDKRB1	0.156073	0.822762	0.671918	0.400695	1	0.0236664	-0.0051459	-0.00140123	-0.00142203	-0.0856548	0.998556	1	0.973568	0.955327	1
BDKRB2	0.0901	0.313955	0.054627	0.363581	1	0.0231504	0.0263865	-0.00261636	-0.00178348	-0.0324905	0.998556	1	0.730675	0.947163	1
BDNF	0.999877	0.535819	0.792493	0.694398	0.912206	0.00784723	0.0339389	0.0014802	-0.00355822	-0.00752675	0.999938	1	0.985799	0.9822	1
BDP1	0.390874	0.953947	0.00522316	0.00286105	1	0.0426802	0.0169995	0.0412117	-0.0460271	-0.0730244	0.998556	1	0.451749	0.434033	1
BEAN1	0.0023069	0.402985	0.570969	0.0489494	0.999037	-0.0669304	-0.0640493	-0.00749494	0.0172563	0.00931621	0.590567	1	0.964356	0.789337	1
BECN1	0.29736	0.0498175	0.267046	0.0684968	0.696675	-0.0236407	-0.141524	-0.031059	0.0366987	0.0127842	0.998556	1	0.902858	0.818777	1
BEGAIN	0.118861	0.492276	0.524822	0.27479	1	-0.0220353	0.0399468	-0.0135484	0.014707	0.11457	0.998556	1	0.95676	0.932779	1
BEND3	0.952526	1	0.215172	0.258704	1	-0.00378644	-0.0133026	0.00157362	-0.000453978	-0.0232512	0.998556	1	0.880243	0.928697	1
BEND4	0.889365	0.230904	0.0738096	0.150902	0.929713	0.00840091	-0.0460457	0.0028242	-0.00141515	-0.0256904	0.998556	1	0.760872	0.884689	1
BEND5	0.446872	0.879917	0.335939	0.188432	1	0.0161066	-0.000640094	0.00308474	-0.00655024	0.125346	0.998556	1	0.918466	0.897275	1
BEND6	0.233326	0.737665	0.308631	0.883469	0.252227	0.0209334	-0.0215286	-0.0104828	0.00580782	0.0185771	0.998556	1	0.916508	0.995375	1
BEND7	0.873681	0.645655	0.26985	0.402572	1	-0.00880398	-0.0158531	0.0144124	-0.0112462	-0.0371974	0.998556	1	0.90345	0.955327	1
BEST1	0.724252	0.284942	0.856609	0.945783	1	0.00403863	0.0770467	-0.00729422	0.00530946	-0.0543633	0.998556	1	0.991808	0.997421	1
BEST2	0.915643	0.429341	0.19222	0.347587	1	0.0056199	-0.031424	0.00487101	-0.0027845	-0.0906082	0.998556	1	0.861648	0.943063	1
BEST3	0.391649	1	0.753054	0.819464	1	0.0108239	-0.009583	0.0108378	-0.0127536	0.0552201	0.998556	1	0.980196	0.990411	1
BEST4	0.226086	0.974892	0.395972	0.178311	0.90462	0.0198464	0.0148425	-0.00306345	-0.000796269	-0.00148148	0.998556	1	0.930523	0.893684	1
BET1	0.913948	1	0.705115	0.612863	1	-0.0168662	-0.216331	0.000753373	0.00586114	-0.149988	0.998556	1	0.975369	0.978266	1
BFAR	0.222101	0.122139	0.616198	0.262505	1	-0.0262402	-0.0862264	-0.00058641	0.0057135	0.0993224	0.998556	1	0.965889	0.928697	1
BFSP1	0.937186	0.649976	0.805654	0.839356	1	-0.00593951	0.00522046	-0.00327433	0.00381164	0.00179611	0.998556	1	0.987346	0.993412	1
BFSP2	0.25136	0.992628	0.12754	0.0467785	1	-0.0229322	-0.0041916	-0.00660862	0.0103116	-0.0192202	0.998556	1	0.815234	0.78627	1
BGLAP	0.346186	0.527691	0.88646	0.686171	0.829288	-0.0244273	0.0386825	-0.00404748	0.00639106	0.00642808	0.998556	1	0.991861	0.9822	1
BHLHA15	0.109253	0.275096	0.174059	0.690958	1	-0.017929	-0.0306976	0.0105129	-0.00704518	0.0813014	0.998556	1	0.850169	0.9822	1
BHLHA9	0.243819	0.591536	0.0181785	0.125425	1	-0.0180588	-0.0085534	0.0168528	-0.0123049	0.0316944	0.998556	1	0.620493	0.866706	1
BHLHE22	0.567092	0.461046	0.0935203	0.0483057	1	-0.0111	-0.020129	-0.019222	0.0200095	0.028438	0.998556	1	0.784375	0.789337	1
BHLHE40	0.488613	0.811727	0.616686	0.504636	1	-0.0160672	0.0239524	-0.0169358	0.0165598	0.0798843	0.998556	1	0.965889	0.969154	1
BHLHE41	0.290903	0.199156	0.596091	0.231226	1	-0.0162847	-0.0819824	-0.00248048	0.00603602	0.0288456	0.998556	1	0.965408	0.917885	1
BHMT	0.440972	1	0.430766	0.614484	1	-0.0120607	0.0027132	0.00704573	-0.00510308	0.0229261	0.998556	1	0.93927	0.978266	1
BHMT2	0.925421	1	0.894066	0.942691	1	-0.00289863	0.0812682	-0.000691303	0.0009903	-0.0674061	0.998556	1	0.992596	0.997421	1
BICC1	0.848533	0.566387	0.995533	0.963345	0.732532	-0.00332313	0.0357295	-0.0108203	0.0106565	-0.0313598	0.998556	1	0.999306	0.998512	1
BICD1	0.29921	1	0.6263	0.275035	0.841142	-0.0214875	-0.0793723	-0.0012373	0.00629258	-0.0135824	0.998556	1	0.96725	0.932779	1
BICD2	0.279378	1	0.509003	0.264095	0.940383	-0.0222544	NA	-0.00422372	0.00754623	0.0094866	0.998556	1	0.951732	0.928697	1
BICDL1	0.754787	0.472482	0.0160266	0.0134154	0.20695	-0.0106769	0.0274372	0.0174523	-0.0161878	0.0405822	0.998556	1	0.599541	0.652424	1
BICDL2	0.95138	0.853873	0.259129	0.319227	1	0.0057998	0.0200907	-0.0151501	0.0120547	0.0700558	0.998556	1	0.895327	0.941702	1
BICRA	0.416173	1	0.959492	0.923395	1	0.0207485	-0.149047	-0.0170872	0.0151776	-0.0321801	0.998556	1	0.998807	0.996173	1
BICRAL	0.580042	0.712207	0.294447	0.273201	0.691122	-0.0168565	-0.00134553	-0.0144963	0.0160586	0.0143143	0.998556	1	0.908658	0.932366	1
BID	0.881288	0.994439	0.585897	0.635503	0.91008	0.0172057	0.0255969	-0.00778117	0.00270728	0.0056141	0.998556	1	0.965408	0.980626	1
BIK	0.445911	1	0.825395	0.972833	1	0.0122635	-0.0106004	0.00439293	-0.00487313	-0.0892039	0.998556	1	0.989316	0.998512	1
BIN1	0.19543	0.766045	0.357612	0.988417	0.235732	0.0297544	0.0216599	-0.0033422	-0.00316488	0.0454243	0.998556	1	0.925237	0.998904	1
BIN2	0.521437	1	0.120682	0.0860583	0.967354	0.00554207	-0.00944325	0.0192506	-0.0186095	-0.00786243	0.998556	1	0.812347	0.83283	1
BIN3	0.118838	0.247421	0.0199321	0.0128198	1	0.0264214	-0.0314149	0.00819016	-0.00962684	0.000285922	0.998556	1	0.631184	0.643332	1
BIRC2	0.0568863	0.97404	0.614486	0.745526	1	-0.0399871	0.0078314	0.00977037	-0.00326824	0.125312	0.998556	1	0.965889	0.987297	1
BIRC3	0.66926	0.192791	0.938385	0.981492	1	0.00298227	-0.0438965	-0.0050549	0.00597094	0.00429904	0.998556	1	0.997917	0.998512	1
BIRC5	0.846197	0.223649	0.669561	0.565624	1	-0.00672888	-0.165714	0.00276723	0.000833567	0.310858	0.998556	1	0.973389	0.975438	1
BIRC6	0.072102	0.368105	0.332404	0.853052	1	0.053016	-0.116207	-0.00341885	-0.000548824	-0.139683	0.998556	1	0.918466	0.994527	1
BIRC7	0.629423	0.440667	0.639143	0.693352	1	0.00686392	-0.0472735	0.00392162	-0.0028854	-0.0152017	0.998556	1	0.968733	0.9822	1
BIRC8	0.98663	0.0379134	0.540421	0.794876	1	-0.00246764	0.0789955	-0.00523685	0.00336748	-0.105128	0.998556	1	0.957925	0.989927	1
BIVM	0.561854	1	0.209225	0.376351	0.386745	-0.012777	-0.0780951	0.0141508	-0.0113544	0.0542807	0.998556	1	0.87247	0.948934	1
BLCAP	0.198161	0.708346	0.462408	0.58961	0.0873156	0.0155578	-0.042509	0.000333206	0.000827359	-0.0647193	0.998556	1	0.942346	0.975926	1
BLID	0.193624	0.88794	0.689126	0.329014	1	0.0193045	0.0115041	0.00905355	-0.0119582	0.010087	0.998556	1	0.975369	0.942443	1
BLK	0.773426	0.52948	0.419999	0.585512	0.489348	-0.00711282	-0.0062448	0.00496171	-0.00429079	0.022046	0.998556	1	0.936211	0.975926	1
BLM	0.0758687	0.110577	0.172041	0.902289	1	-0.0543978	-0.183584	0.0170596	0.00153684	-0.226277	0.998556	1	0.850169	0.995375	1
BLMH	0.688308	0.580207	0.640267	0.68192	0.583177	-0.0107471	0.0434749	-0.00380817	0.0041024	-0.0181343	0.998556	1	0.968733	0.9822	1
BLNK	0.971184	0.481248	0.420193	0.649624	0.418441	-0.00608902	5.83348263600431e-07	0.000578217	-0.000859812	0.0343364	0.998556	1	0.936211	0.9822	1
BLOC1S1	0.4029	1	0.0636773	0.186993	1	-0.0295268	0.0134578	0.0211733	-0.0155094	-0.0441078	0.998556	1	0.742466	0.897275	1
BLOC1S2	0.820847	0.258586	0.682254	0.740718	0.132466	-0.00317412	-0.0674835	-0.00292365	0.00170242	0.0725849	0.998556	1	0.974802	0.987297	1
BLOC1S3	0.165823	1	0.419027	0.988726	0.55742	-0.0338536	-0.204675	0.000402228	0.00548311	0.0477848	0.998556	1	0.936211	0.998975	1
BLOC1S4	0.407969	0.261496	0.727369	0.831637	0.257245	-0.0155574	-0.0310482	0.00486114	-0.00100533	0.0624557	0.998556	1	0.976994	0.991898	1
BLOC1S5	0.160116	0.838772	0.381082	0.850176	1	0.0122019	-0.00852971	-0.00821885	0.00582998	0.0145553	0.998556	1	0.929053	0.994527	1
BLOC1S6	0.998629	0.946823	0.875622	0.940946	1	-0.0056041	-0.0194227	-0.00489636	0.00587088	0.0211436	0.999508	1	0.991861	0.997421	1
BLVRA	0.485886	0.343796	0.334817	0.410651	1	-0.0181636	0.0449626	0.00802511	-0.00604105	0.0416303	0.998556	1	0.918466	0.957497	1
BLVRB	0.349172	1	0.20944	0.0816232	1	0.0188038	0.102887	0.00670639	-0.0105108	0.0313224	0.998556	1	0.872875	0.829459	1
BLZF1	0.875755	0.784685	0.382449	0.371544	1	0.00375804	-0.00681453	0.0146185	-0.0143991	0.0157704	0.998556	1	0.929053	0.948676	1
BMERB1	0.119709	0.612918	0.195637	0.0651455	1	-0.0246805	-0.0139532	-0.012972	0.0156001	0.0690195	0.998556	1	0.86518	0.812461	1
BMF	0.376652	0.236562	0.0559182	0.0936211	1	0.0189232	-0.0760078	-0.0167397	0.0152654	-0.0783286	0.998556	1	0.734167	0.838334	1
BMI1	0.992318	0.368183	0.0414581	0.0370334	1	-0.0102232	-0.0410135	-0.0240275	0.0254221	0.0571723	0.9991	1	0.72341	0.768045	1
BMP1	0.763216	0.880357	0.312931	0.422753	1	-0.00374316	-0.000388405	0.007659	-0.00626645	-0.0149171	0.998556	1	0.917037	0.958262	1
BMP10	0.509347	1	0.943069	0.879628	0.542685	0.0117028	0.0116533	0.000217083	-0.00139501	-0.0403271	0.998556	1	0.997917	0.995375	1
BMP2	0.152826	0.897998	0.711051	0.279086	1	-0.0246041	-0.00946912	-0.0036347	0.00796527	-0.0193542	0.998556	1	0.975369	0.935126	1
BMP2K	0.385629	0.881662	0.845762	0.674696	0.23021	-0.0149225	0.000137985	-0.00715029	0.0110786	-0.0684905	0.998556	1	0.991095	0.9822	1
BMP3	0.433093	0.488237	0.31758	0.78115	0.530997	-0.0114164	-0.0467404	-0.00110593	0.00541961	-0.0236246	0.998556	1	0.918006	0.989927	1
BMP4	0.962888	0.286242	0.27437	0.169706	1	-0.000728195	0.0544949	0.0116379	-0.0134068	0.0521314	0.998556	1	0.904058	0.890117	1
BMP5	0.556096	0.628908	0.863669	0.877077	0.867038	-0.0129977	-0.0389022	-0.00914035	0.0108508	0.014219	0.998556	1	0.991808	0.995375	1
BMP6	0.935291	0.545594	0.280734	0.34707	1	-0.00488987	-0.026093	-0.0036893	0.0041197	0.0618114	0.998556	1	0.904058	0.943063	1
BMP7	0.254974	0.629166	0.896486	0.646767	1	0.0147851	-0.0130908	0.00029023	-0.00318141	0.0732251	0.998556	1	0.993101	0.982169	1
BMPER	0.300495	0.14947	0.36116	0.307366	1	-0.0174413	0.0419332	-0.00339075	0.00450249	0.00201453	0.998556	1	0.926123	0.939212	1
BMPR1A	0.855805	0.991294	0.120496	0.139872	1	0.00619639	-0.00214574	-0.0250082	0.0218207	0.0595776	0.998556	1	0.811711	0.875699	1
BMPR1B	0.412976	0.432373	0.0414235	0.110883	1	0.0257311	-0.0165188	-0.0197577	0.0135903	0.0660674	0.998556	1	0.72341	0.853101	1
BMPR2	0.472635	0.942482	0.853898	0.71047	0.323666	0.0199681	0.0212458	0.00261523	-0.00857825	0.0822404	0.998556	1	0.991808	0.983133	1
BMS1	0.920499	0.854891	0.792293	0.591187	0.475156	-0.00144915	0.0346333	0.00728178	-0.0152227	0.0363395	0.998556	1	0.985799	0.975926	1
BMT2	0.966534	0.354158	0.854194	0.724893	0.734702	0.00692065	-0.0404312	-0.00310762	0.00244824	0.0424111	0.998556	1	0.991808	0.986657	1
BNC1	0.0968085	0.442667	0.168195	0.41544	0.589772	0.0299359	-0.0140086	-0.00842105	0.00425264	-0.0250504	0.998556	1	0.848271	0.958262	1
BNC2	0.245866	0.391094	0.372731	0.943804	1	0.0227061	0.0286664	-0.011085	0.00249096	-0.00404522	0.998556	1	0.927813	0.997421	1
BNIP1	0.669324	0.613452	0.156082	0.0974239	1	0.00806644	0.0719889	0.03023	-0.0331114	-0.0573908	0.998556	1	0.836465	0.845441	1
BNIP2	0.519694	0.220884	0.366363	0.860744	1	0.00384344	0.049882	-0.00967269	0.00645801	0.0485789	0.998556	1	0.926123	0.994539	1
BNIP3	0.459318	0.965541	0.0310511	0.124921	1	-0.0171866	0.0105568	0.0195775	-0.0150545	-0.0557282	0.998556	1	0.69132	0.865781	1
BNIP3L	0.131338	0.240174	0.0578112	0.0311745	0.602141	0.0219434	-0.0295066	0.00433221	-0.00514383	0.00179978	0.998556	1	0.735956	0.749831	1
BNIP5	0.442534	0.976045	0.148262	0.138768	0.25282	0.00853966	0.0167294	0.0103957	-0.00965616	-0.0553119	0.998556	1	0.829843	0.875017	1
BNIPL	0.74288	0.17887	0.110491	0.156156	0.773806	-0.00880697	0.0678918	-0.00462986	0.00397117	-0.0184588	0.998556	1	0.802654	0.884689	1
BOC	0.542201	0.652022	0.607864	0.758416	0.8942	0.0102563	-0.00087515	-0.000630248	-0.00137335	0.0142856	0.998556	1	0.965886	0.987733	1
BOD1	0.382497	0.693615	0.805383	0.856321	1	-0.0186777	0.00254469	0.00351151	-0.001327	0.0445872	0.998556	1	0.98731	0.994527	1
BOD1L1	0.773869	0.0446945	0.747381	0.410284	1	0.0155349	-0.0973574	-0.0109608	0.0151629	-0.0519113	0.998556	1	0.977916	0.957497	1
BOD1L2	0.58112	0.977949	0.91599	0.787603	1	0.00699902	0.00660392	-0.00422648	0.00029934	0.0870592	0.998556	1	0.995105	0.989927	1
BOK	0.173837	0.613791	0.508961	0.957031	0.531502	-0.0207478	-0.0050331	0.0133134	-0.00927812	0.032772	0.998556	1	0.951732	0.998512	1
BOLA1	0.21103	0.949157	0.18077	0.0604387	0.83452	-0.032822	0.00431632	-0.00141003	0.00593202	0.00588116	0.998556	1	0.854876	0.810568	1
BOLA3	0.0355874	1	0.27914	0.0304894	1	-0.0604289	0.0344077	-0.0304836	0.0410961	-0.0642293	0.998556	1	0.904058	0.747583	1
BOLL	0.549813	0.436844	0.783461	0.438478	0.720314	0.00867544	0.0245347	0.00355244	-0.00596822	0.00644497	0.998556	1	0.983529	0.958262	1
BOP1	0.161501	0.343672	0.11031	0.0691992	0.688407	-0.0399065	0.111512	-0.0478329	0.0431158	0.0799793	0.998556	1	0.802654	0.818777	1
BORA	0.951778	0.230612	0.924759	0.732791	1	-0.00808469	-0.141477	0.0194115	-0.00789418	0.186382	0.998556	1	0.996842	0.987032	1
BORCS5	0.405405	1	0.956686	0.896231	1	-0.00809466	0.0327263	0.00700717	-0.00688839	0.0769217	0.998556	1	0.998807	0.995375	1
BORCS6	0.176138	0.73416	0.313553	0.799826	1	-0.0259703	-0.0306981	0.00885298	-0.00341002	-0.0116145	0.998556	1	0.917037	0.989927	1
BORCS7	0.968595	0.613743	0.864819	0.936393	0.13876	0.00687625	-0.0283534	-0.00215172	-0.00137015	0.087368	0.998556	1	0.991808	0.997421	1
BORCS8	0.166601	0.261289	0.712125	0.530461	1	-0.0332175	-0.0673741	0.00310019	0.00594933	-0.0250088	0.998556	1	0.975369	0.971768	1
BPGM	0.589189	1	0.26723	0.417618	0.0593264	0.0159109	-0.0869027	0.0117573	-0.010078	-0.1103	0.998556	1	0.902858	0.958262	1
BPHL	0.382425	0.534826	0.232233	0.0616524	1	0.0152454	0.019439	0.00525309	-0.00969149	0.0972247	0.998556	1	0.887336	0.810568	1
BPI	0.601495	0.577463	0.628131	0.455018	0.82252	0.0017038	0.0159965	0.0121134	-0.0123484	0.0055395	0.998556	1	0.967282	0.958262	1
BPIFA1	0.565016	0.146005	0.924308	0.663002	0.319155	-0.0129147	0.0440786	-0.00510691	0.00748425	-0.0191127	0.998556	1	0.996842	0.9822	1
BPIFA2	0.768783	0.872021	0.32637	0.420004	0.840264	-0.00193343	-0.0086349	-0.0110491	0.0106713	0.000815766	0.998556	1	0.918466	0.958262	1
BPIFA3	0.062514	0.491115	0.987481	0.649746	0.105528	0.0350158	0.0116337	-0.00202885	-0.000835302	-0.0404772	0.998556	1	0.998807	0.9822	1
BPIFB1	0.727753	0.136976	0.117003	0.0950525	0.335917	-0.00751114	0.0628274	-0.0117678	0.0130945	-0.0278365	0.998556	1	0.807945	0.84222	1
BPIFB2	0.764316	0.366731	0.452501	0.538498	0.266846	0.003176	0.0305584	0.00470284	-0.0028621	-0.0326114	0.998556	1	0.942346	0.97206	1
BPIFB3	0.77477	0.953943	0.917236	0.70691	0.0653763	-0.00181422	-0.0135786	0.00133786	0.00462236	-0.0658387	0.998556	1	0.995616	0.9822	1
BPIFB4	0.469294	0.024035	0.0968002	0.184843	0.132225	0.0107647	0.108854	-0.0130346	0.0113024	-0.0389402	0.998556	1	0.784445	0.897275	1
BPIFB6	0.577012	0.0773268	0.140497	0.389421	0.908647	0.00959232	0.0781308	-0.0137045	0.0102727	-0.00833603	0.998556	1	0.827132	0.953767	1
BPIFC	0.73727	0.332255	0.766243	0.512767	0.691177	0.0057987	0.048755	-0.00400565	0.00131119	0.0212608	0.998556	1	0.981353	0.97033	1
BPNT1	0.0296253	0.632438	0.845668	0.295542	0.864705	0.0607223	-0.00566474	0.00165998	-0.0109326	-0.00807967	0.998556	1	0.991095	0.938421	1
BPTF	0.975743	0.39605	0.794862	0.566507	1	-0.00247473	0.0939557	0.0391255	-0.0427216	0.227051	0.998556	1	0.985799	0.975438	1
BRAF	0.566867	1	0.0904029	0.159837	1	0.0653342	-0.837646	0.0717137	-0.074058	0.0702529	0.998556	1	0.783227	0.884689	1
BRAP	0.0969152	0.23356	0.671418	0.700427	0.205147	0.0543076	-0.123863	-0.0208615	0.010102	0.146364	0.998556	1	0.973568	0.9822	1
BRAT1	0.366003	0.41766	0.2357	0.414489	0.853225	-0.0389878	0.0506363	0.0319916	-0.023935	-0.0320359	0.998556	1	0.889745	0.958262	1
BRCA1	0.0643562	0.944335	0.97654	0.243545	0.0642468	0.0876191	0.0279081	0.011718	-0.0298223	0.174581	0.998556	1	0.998807	0.925921	1
BRCA2	0.885832	0.698875	0.166536	0.265233	1	0.00799319	0.053121	-0.026278	0.0208167	0.0483092	0.998556	1	0.847119	0.928697	1
BRD1	0.315304	0.918987	0.712714	0.462155	1	0.0507053	0.0197792	0.0257125	-0.0329186	-0.123172	0.998556	1	0.975369	0.960839	1
BRD2	0.612702	0.0819805	0.18936	0.597567	0.830089	0.0321277	-0.0855843	0.0315482	-0.0205324	0.00701236	0.998556	1	0.860995	0.976369	1
BRD3	0.49217	1	0.696004	0.958243	1	0.0100551	-0.00394027	0.00767246	-0.00962673	0.0700446	0.998556	1	0.975369	0.998512	1
BRD4	0.302054	0.437105	0.473368	0.317291	1	0.0308271	-0.0849412	0.0229351	-0.0233783	0.0426809	0.998556	1	0.943743	0.940137	1
BRD7	0.702622	0.00298478	0.0674866	0.374338	1	0.0136432	0.189789	-0.0278174	0.0169559	-0.020696	0.998556	0.815044	0.750361	0.948676	1
BRD8	0.625503	1	0.534478	0.995646	0.231617	0.0248196	0.118091	0.00872265	-0.0175634	0.162067	0.998556	1	0.957757	0.999857	1
BRD9	0.84936	0.0498878	0.164942	0.471188	0.916718	-0.0189742	-0.120546	0.00192876	0.00599914	0.0465155	0.998556	1	0.844874	0.962405	1
BRDT	0.566991	0.794344	0.256369	0.405307	0.982496	0.0105744	0.00126276	-0.0105549	0.00833719	-0.0178498	0.998556	1	0.895327	0.955327	1
BRF1	0.0383671	0.283603	0.970216	0.304962	0.0578268	-0.0910095	-0.103535	0.00770961	0.0102256	0.303982	0.998556	1	0.998807	0.939105	1
BRF2	0.142678	0.626049	0.0321146	0.114922	1	0.0613727	-0.038592	-0.0425912	0.0347135	-0.153786	0.998556	1	0.691414	0.856268	1
BRI3	0.748586	0.848238	0.429762	0.58436	1	0.00312024	0.0139344	0.00575858	-0.00518791	-0.081968	0.998556	1	0.938205	0.975926	1
BRI3BP	0.453103	0.540738	0.866288	0.961772	1	-0.00862839	0.029448	0.00156197	-0.00179377	0.0565769	0.998556	1	0.991808	0.998512	1
BRICD5	0.461374	0.609492	0.727208	0.431915	1	-0.0106939	-0.0236995	-0.00335189	0.00586446	0.0232174	0.998556	1	0.976994	0.958262	1
BRINP1	0.892133	0.546204	0.427581	0.520343	1	0.00485972	-0.0118661	0.00496066	-0.00502029	-0.00282191	0.998556	1	0.937064	0.970713	1
BRINP2	0.130882	0.34575	0.97536	0.662557	0.935216	-0.0335884	0.0308412	0.004802	-0.000686491	0.0124775	0.998556	1	0.998807	0.9822	1
BRINP3	0.819221	0.891069	0.176692	0.132173	0.59074	0.00119621	-0.010879	0.0174732	-0.0171731	0.0184129	0.998556	1	0.851194	0.870291	1
BRIP1	0.222084	0.659982	0.701756	0.366645	0.502133	0.0323276	0.0832178	0.00234005	-0.00878639	-0.0237458	0.998556	1	0.975369	0.947928	1
BRIX1	0.572888	1	0.291742	0.450271	0.98207	0.0390662	0.0574618	-0.0261008	0.0176651	0.0577297	0.998556	1	0.907539	0.958262	1
BRK1	0.769428	0.38266	0.455152	0.446947	1	0.027846	-0.0342655	-0.0117689	0.00631694	0.0974925	0.998556	1	0.942346	0.958262	1
BRMS1	0.448095	0.704547	0.550655	0.394142	1	-0.0330507	0.0458049	-0.0162318	0.0198605	-0.0673452	0.998556	1	0.958942	0.954696	1
BRMS1L	0.437916	1	0.363347	0.154693	1	0.00860945	0.0969242	0.0159623	-0.0179625	0.00543229	0.998556	1	0.926123	0.884689	1
BROX	0.736721	0.619867	0.808703	0.938507	0.0509583	-0.00478391	0.0151244	0.00368367	-0.00458443	0.0523921	0.998556	1	0.987748	0.997421	1
BRPF1	0.53424	0.558705	0.772978	0.815903	1	0.0171712	0.0489596	0.015174	-0.0206459	0.115439	0.998556	1	0.981353	0.990239	1
BRPF3	0.726073	0.878575	0.44074	0.593393	0.772603	0.00475507	0.00799551	-0.00341793	0.00198893	0.00261915	0.998556	1	0.941813	0.975926	1
BRSK1	0.764485	0.443524	0.700353	0.69654	1	-0.000107271	0.0364105	-0.00794971	0.00606753	-0.05322	0.998556	1	0.975369	0.9822	1
BRSK2	0.413504	0.417869	0.107087	0.116559	0.536693	0.0162427	-0.0153423	-0.0178547	0.0159636	-0.0156851	0.998556	1	0.801679	0.856268	1
BRWD1	0.189106	0.65059	0.892101	0.603541	0.283751	-0.0283105	0.0184424	0.00529222	-0.00153334	0.07089	0.998556	1	0.991942	0.977548	1
BSCL2	0.644339	0.156779	0.807972	0.771281	1	-0.0101541	0.080863	0.00387415	-0.0033692	-0.039723	0.998556	1	0.987748	0.98863	1
BSDC1	0.983745	0.390204	0.209225	0.0900753	0.0210461	-0.00286375	0.0654815	0.00144752	-0.00464996	0.120075	0.998556	1	0.87247	0.836602	1
BSN	0.563179	0.172203	0.398834	0.62141	0.204543	0.0194131	0.0590569	-0.0131054	0.00920599	-0.0599065	0.998556	1	0.931534	0.978896	1
BSND	0.402374	0.101706	0.374138	0.370006	1	-0.0172281	0.0692307	0.000751227	0.000444515	-0.0328007	0.998556	1	0.928489	0.948224	1
BSPH1	0.1682	1	0.180809	0.101177	1	0.0323436	-0.0754932	0.0020768	-0.00628573	-0.0139368	0.998556	1	0.854876	0.847615	1
BSPRY	0.937666	0.193747	0.518708	0.268366	0.212493	0.00699295	0.0647571	0.00561377	-0.0100532	0.0665722	0.998556	1	0.955109	0.929028	1
BST1	0.5701	0.565062	0.440688	0.886117	0.455437	-0.0143314	-0.0133208	0.00935136	-0.00435901	-0.0386217	0.998556	1	0.941813	0.995375	1
BST2	0.364719	0.975477	0.597961	0.35051	1	-0.0209925	-0.0111427	-0.00516857	0.00883683	-0.0132599	0.998556	1	0.965408	0.943184	1
BSX	0.764572	0.828325	0.118971	0.0673503	1	0.0081098	-0.00159989	0.010381	-0.0119807	0.0718232	0.998556	1	0.809813	0.818777	1
BTAF1	0.695333	0.677549	0.586969	0.626402	0.31068	-0.0255964	-0.0571131	0.0194422	-0.0170729	0.115789	0.998556	1	0.965408	0.979292	1
BTBD1	0.65229	0.28912	0.0629095	0.218092	0.000287597	0.010779	-0.00999373	-0.0126744	0.00709674	0.174932	0.998556	1	0.742466	0.911495	0.33657
BTBD10	0.715063	1	0.780021	0.741504	0.224467	-0.0090092	0.0232213	0.00410141	-0.00438354	0.0755997	0.998556	1	0.982152	0.987297	1
BTBD11	0.259873	0.498448	0.115574	0.272535	1	-0.0259796	-0.0310615	0.0171075	-0.0133331	0.15723	0.998556	1	0.807945	0.932366	1
BTBD16	0.830282	0.682293	0.0661111	0.076041	1	0.00278279	-0.0233967	0.0155084	-0.0145067	0.0206896	0.998556	1	0.749594	0.825173	1
BTBD17	0.543254	0.317192	0.369459	0.446988	1	-0.0129943	0.029014	0.0105688	-0.00872552	0.0184641	0.998556	1	0.926123	0.958262	1
BTBD18	0.844415	0.793339	0.264014	0.258608	0.786766	-0.00228844	0.0163313	-0.0114569	0.00904361	0.000317114	0.998556	1	0.900679	0.928697	1
BTBD2	0.73586	0.117569	0.079169	0.831559	0.365369	-0.00242401	-0.0257125	0.0145287	-0.000545037	-0.0271898	0.998556	1	0.771168	0.991898	1
BTBD3	0.653172	0.890512	0.259266	0.169763	1	0.0250548	0.0189154	0.00326141	-0.00895466	0.0865813	0.998556	1	0.895327	0.890117	1
BTBD6	0.135375	0.603297	0.897125	0.345164	0.577782	0.0297107	0.0305464	0.00544274	-0.0118661	-0.0441138	0.998556	1	0.993141	0.943063	1
BTBD7	0.450658	0.730083	0.914102	0.558988	0.683282	-0.0161001	-0.0215714	0.00661152	-0.0028054	-0.00439588	0.998556	1	0.994751	0.975438	1
BTBD8	0.0282256	0.254188	0.305369	0.962196	0.320132	0.0570029	-0.0752254	-0.013596	0.0035049	0.0569134	0.998556	1	0.916207	0.998512	1
BTBD9	0.486174	1	0.972048	0.707162	0.905761	0.0180739	0.00116267	-0.0080862	0.00481128	-0.00296895	0.998556	1	0.998807	0.9822	1
BTC	0.491979	0.812517	0.333542	0.623728	0.38534	-0.0142552	0.00753814	0.00243402	0.00117886	-0.0579235	0.998556	1	0.918466	0.978896	1
BTD	0.708817	0.269029	0.616304	0.896702	1	0.00345813	0.0496964	-0.0108244	0.008605	-0.029615	0.998556	1	0.965889	0.995375	1
BTF3	0.0338568	0.820386	0.318763	0.887043	1	-0.0976165	0.0875972	-0.0116687	0.0269281	-0.0702519	0.998556	1	0.918006	0.995375	1
BTF3L4	0.239052	0.895214	0.861584	0.442926	1	-0.0601622	0.00351645	-0.000326135	0.0101981	0.0267831	0.998556	1	0.991808	0.958262	1
BTG1	0.978677	0.663632	0.0199942	0.0347991	1	-0.0136981	-0.0127701	0.0494788	-0.0434812	-0.0314874	0.998556	1	0.631184	0.761961	1
BTG2	0.0189701	0.956902	0.129172	0.696947	1	0.0480431	-0.00704565	-0.0015735	-0.00510709	-0.044362	0.998556	1	0.815234	0.9822	1
BTG3	0.362238	0.474359	0.373047	0.374019	0.344106	-0.0163857	0.0176227	-0.00363699	0.0044852	0.0334229	0.998556	1	0.927869	0.948676	1
BTG4	0.225725	0.492882	0.911742	0.532837	0.997401	-0.0315105	-0.0212942	0.00436727	0.00228237	-0.0212237	0.998556	1	0.994706	0.97183	1
BTLA	0.598865	0.0111247	0.00076107	0.0183903	0.628616	0.0134982	0.107692	-0.0145728	0.00836631	0.00810665	0.998556	1	0.206934	0.6984	1
BTN1A1	0.778539	0.891616	0.982129	0.895633	0.588761	0.00591868	-0.00631774	0.00277889	-0.00273982	-0.00500623	0.998556	1	0.998807	0.995375	1
BTN2A1	0.220289	0.637837	0.0437011	0.125224	0.227555	0.0133458	0.0145824	-0.00899215	0.00744046	-0.0242112	0.998556	1	0.730236	0.866706	1
BTN2A2	0.0614957	0.596551	0.763535	0.709742	0.228042	0.0186848	0.00250421	0.00277004	-0.00432658	-0.0186821	0.998556	1	0.981353	0.983056	1
BTN3A1	0.0257159	0.930552	0.957982	0.0923082	0.200312	0.0247846	0.00611987	0.00291742	-0.0123025	0.0254182	0.998556	1	0.998807	0.838053	1
BTN3A2	0.123544	0.360954	0.452585	0.27251	0.732116	0.0204127	-0.0269675	0.00730747	-0.00808296	-0.0100643	0.998556	1	0.942346	0.932366	1
BTN3A3	0.230789	0.886594	0.0405283	0.325394	0.645372	0.00985921	0.00576618	-0.01203	0.0077856	0.00250696	0.998556	1	0.722607	0.942443	1
BTNL3	0.0760237	0.564537	0.795392	0.508424	0.28278	-0.0354251	0.0256006	0.0102585	-0.00374373	-0.0314938	0.998556	1	0.985799	0.970171	1
BTNL8	0.89754	0.059616	0.98894	0.634848	0.976984	-0.00113159	-0.0460556	-0.00160708	0.00392629	0.0203307	0.998556	1	0.998807	0.980605	1
BTNL9	0.146567	0.688278	0.430638	0.0221102	0.000106137	-0.0232922	-0.0228454	-0.00645885	0.0156239	-0.148847	0.998556	1	0.939194	0.735433	0.312343
BTRC	0.703243	0.681723	0.694753	0.994133	0.229438	0.012883	-0.0345233	-0.0107778	0.00647687	0.0682796	0.998556	1	0.975369	0.999563	1
BUB1	0.470933	0.419049	0.157556	0.116486	1	-0.0310468	0.181943	-0.000157602	0.00299073	-0.0916148	0.998556	1	0.838419	0.856268	1
BUB1B	0.0981918	0.3002	0.267546	0.681936	1	-0.12061	0.181321	0.0184392	0.000899448	-0.142951	0.998556	1	0.902858	0.9822	1
BUB3	0.958453	0.0746253	0.230562	0.407313	1	0.0168804	0.319248	-0.0444223	0.0320252	-0.130862	0.998556	1	0.886472	0.955501	1
BUD13	0.375065	0.0451722	0.191546	0.216283	1	0.0575034	-0.275725	-0.0168361	0.0165744	-0.00449605	0.998556	1	0.860995	0.909022	1
BUD23	0.948857	0.946067	0.416332	0.494271	1	-0.0175304	0.00369265	0.0121651	-0.00824185	-0.0309011	0.998556	1	0.935703	0.967835	1
BUD31	0.13929	0.566196	0.487429	0.87311	1	-0.0679024	-0.014251	0.0253801	-0.0106493	-0.0154619	0.998556	1	0.947469	0.995375	1
BVES	0.404098	1	0.817713	0.394485	0.465332	-0.0147297	-0.0775552	-0.00490881	0.0088249	-0.0371165	0.998556	1	0.988188	0.954696	1
BYSL	0.0275111	0.251096	0.484003	0.901568	0.827633	-0.0841049	0.0877365	-0.000159384	0.0104449	-0.0224364	0.998556	1	0.945725	0.995375	1
BZW1	0.281858	0.388705	0.827408	0.935786	0.791623	0.0334726	-0.0524781	-0.00917125	0.00530614	-0.0258361	0.998556	1	0.989316	0.997421	1
BZW2	0.835415	0.383778	0.766024	0.499746	0.387793	0.0148948	0.0274998	-0.00120258	-0.00331937	0.0552358	0.998556	1	0.981353	0.968844	1
C10orf105	0.657786	0.597548	0.0632311	0.12023	1	0.00279736	-0.0319519	-0.00927593	0.00857282	0.0238699	0.998556	1	0.742466	0.860592	1
C10orf120	0.0832503	0.106834	0.349428	0.243101	1	-0.0225749	0.0583145	-0.00650463	0.00710899	0.053599	0.998556	1	0.922796	0.925921	1
C10orf53	0.854894	0.166523	0.756876	0.661443	0.90847	0.0045319	-0.0553449	-0.00436138	0.00524786	-0.0170318	0.998556	1	0.980788	0.9822	1
C10orf55	0.416535	1	0.965636	0.870172	1	0.0115019	-0.0186485	0.00247406	-0.00283598	-0.0931671	0.998556	1	0.998807	0.995375	1
C10orf62	0.32605	0.566301	0.402745	0.22821	0.456759	-0.0168301	-0.00202652	-0.000765621	0.00281226	0.0270533	0.998556	1	0.934025	0.916165	1
C10orf67	0.507979	0.684968	0.071318	0.211268	1	0.0156058	-0.0227653	-0.0158256	0.0116243	0.118493	0.998556	1	0.759046	0.909022	1
C10orf71	0.628213	0.948633	0.877418	0.897243	0.760678	0.00530663	-0.00150001	0.000384815	-0.00149864	0.00994267	0.998556	1	0.991861	0.995375	1
C10orf82	0.787267	0.440505	0.657526	0.977714	1	-0.00464875	-0.0313892	0.00628653	-0.00357242	-0.0508883	0.998556	1	0.972307	0.998512	1
C10orf88	0.686138	0.289323	0.654506	0.801746	1	-0.00169291	-0.0632896	0.00843003	-0.00320046	-0.167632	0.998556	1	0.972198	0.989927	1
C10orf90	0.0712706	0.208367	0.0360146	0.156706	1	0.0384987	-0.0434799	-0.00816738	0.00380677	0.00115007	0.998556	1	0.706662	0.884689	1
C10orf99	0.279758	0.672067	0.0442523	0.144423	1	0.0133032	-0.0233093	-0.0119321	0.00992593	0.00136429	0.998556	1	0.730236	0.876555	1
C11orf1	0.917686	0.925099	0.0737905	0.0508641	0.105531	-0.00352678	0.00515583	0.00283702	-0.00418796	0.0871866	0.998556	1	0.760872	0.792075	1
C11orf16	0.101889	0.381267	0.057361	0.193377	0.55425	-0.0332959	0.0475128	0.0118653	-0.00801366	0.0289927	0.998556	1	0.735956	0.9006	1
C11orf21	0.903461	0.0939446	0.387239	0.209865	1	0.00421889	-0.062969	-0.00909782	0.0113879	-0.0320656	0.998556	1	0.929053	0.908846	1
C11orf24	0.780868	0.281165	0.977514	0.747483	1	-0.00299931	-0.0293891	-0.00864696	0.00984948	-0.0316748	0.998556	1	0.998807	0.987733	1
C11orf42	0.0538833	0.923445	0.941178	0.453263	1	0.0371391	-0.00797694	0.00455692	-0.0103384	-0.0291955	0.998556	1	0.997917	0.958262	1
C11orf45	0.585097	0.333116	0.901974	0.563703	1	-0.0153324	-0.0379842	-0.000710824	0.00439439	0.0200909	0.998556	1	0.994172	0.975438	1
C11orf49	0.527638	0.120526	0.81709	0.566218	0.975787	0.010496	0.0362475	-0.00305424	-0.0021751	0.00489778	0.998556	1	0.988187	0.975438	1
C11orf52	0.235948	0.372009	0.921702	0.745061	0.406883	-0.0298822	0.0432159	-0.00227655	0.00720428	-0.140287	0.998556	1	0.996399	0.987297	1
C11orf53	0.358613	0.950694	0.950376	0.613703	0.374462	0.00968679	0.00324026	0.00506485	-0.00762012	0.0599232	0.998556	1	0.998724	0.978266	1
C11orf54	0.634515	0.466414	0.717472	0.87625	0.225913	-0.00737639	-0.0378336	0.00202366	-0.0009849	0.0822021	0.998556	1	0.976771	0.995375	1
C11orf58	0.751578	1	0.153838	0.139616	1	-0.00407768	-0.0152076	-0.023107	0.0220095	0.0528993	0.998556	1	0.834035	0.875416	1
C11orf65	0.75798	0.15767	0.0446844	0.313146	0.0250585	-0.00830003	-0.059849	0.0158282	-0.0079094	-0.108244	0.998556	1	0.730236	0.940003	1
C11orf68	0.264555	1	0.202339	0.596359	1	0.0356731	0.138467	-0.0111742	0.00366332	0.0171936	0.998556	1	0.866252	0.976231	1
C11orf71	0.445777	0.0828388	0.527457	0.806524	1	0.0136066	0.0546841	-0.000142066	-0.00530444	0.0690726	0.998556	1	0.957413	0.989927	1
C11orf80	0.962262	0.598441	0.139244	0.186109	1	-0.00404345	0.0389876	-0.0125213	0.0121733	-0.0387901	0.998556	1	0.827114	0.897275	1
C11orf86	0.276122	0.696072	0.547528	0.698479	1	-0.0293489	0.0352023	0.00115692	0.00116928	0.0685827	0.998556	1	0.958694	0.9822	1
C11orf87	0.879945	0.570597	0.305979	0.562832	0.0474947	-0.000918844	0.0203693	-0.0106693	0.00742834	0.0763028	0.998556	1	0.916245	0.975438	1
C11orf91	0.972712	0.844231	0.895569	0.976451	0.821223	0.00208434	-0.0264054	0.00662796	-0.00547765	-0.0084031	0.998556	1	0.993101	0.998512	1
C11orf94	0.910663	0.8954	0.45291	0.503744	0.463135	-0.000671222	0.0113487	0.0104025	-0.00929643	-0.0281886	0.998556	1	0.942346	0.969154	1
C12orf29	0.468717	0.427655	0.336337	0.550481	0.65354	-0.0164704	0.0183981	0.0143367	-0.00992789	-0.0228192	0.998556	1	0.918466	0.97416	1
C12orf4	0.422877	0.882399	0.445978	0.683577	1	-0.0249863	-0.00678784	-0.00572362	0.00843846	0.0708499	0.998556	1	0.941813	0.9822	1
C12orf40	0.464517	1	0.822786	0.805268	0.995325	-0.0087268	-0.047809	-0.0033986	0.00624787	-0.00598269	0.998556	1	0.989316	0.989927	1
C12orf42	0.342303	0.828554	0.174524	0.0351369	0.0534984	0.0100889	0.0118859	0.0155797	-0.018854	0.104224	0.998556	1	0.850239	0.762564	1
C12orf43	0.201682	0.473398	0.946217	0.770363	0.398946	-0.0195668	0.0462039	0.00251316	-0.00134661	0.0577084	0.998556	1	0.998452	0.988377	1
C12orf50	0.960545	0.284355	0.0472533	0.045615	0.761919	-0.0194851	0.0479188	0.0225802	-0.0186307	-0.00965178	0.998556	1	0.730236	0.78016	1
C12orf54	0.168741	1	0.71813	0.51698	0.0595607	-0.0326782	0.0072614	0.0114022	-0.00311008	-0.114025	0.998556	1	0.976771	0.970713	1
C12orf56	0.927388	1	0.281595	0.250182	1	0.000149419	0.120954	0.0183647	-0.0185262	-0.033523	0.998556	1	0.904058	0.928697	1
C12orf57	0.360692	0.589152	0.25894	0.199605	1	-0.0363274	0.0159815	-0.0178012	0.0213609	0.0520306	0.998556	1	0.895327	0.906179	1
C12orf60	0.308188	1	0.905204	0.686961	0.755954	-0.018088	-0.0551349	0.00956957	-0.0056613	-0.00452957	0.998556	1	0.994571	0.9822	1
C12orf71	0.458878	1	0.612129	0.899517	1	-0.011089	-0.0119187	0.00774744	-0.0054946	0.00107036	0.998556	1	0.965889	0.995375	1
C12orf73	0.00661053	0.174337	0.635742	0.194734	0.352375	-0.0491327	0.0503154	-0.0100774	0.014937	0.0578821	0.855096	1	0.968318	0.9006	1
C12orf75	0.760469	0.388746	0.420889	0.487468	0.583346	-0.00142129	0.0311518	0.00822053	-0.00747545	-0.0428898	0.998556	1	0.936211	0.966974	1
C12orf76	0.275863	0.496931	0.866223	0.605341	0.806404	0.0190247	-0.0542528	0.00619791	-0.00729106	-0.0272265	0.998556	1	0.991808	0.97785	1
C14orf119	0.900698	0.158898	0.859936	0.750173	0.402983	-0.00478116	-0.0727432	-0.00224993	0.0060129	-0.0423462	0.998556	1	0.991808	0.987733	1
C14orf180	0.539987	0.696331	0.597333	0.645742	0.407511	0.0147205	-0.035824	-0.0012989	0.00102589	-0.0313904	0.998556	1	0.965408	0.982125	1
C14orf28	0.929344	0.391788	0.239034	0.375694	0.849173	0.00659523	-0.0444252	0.010124	-0.00797542	-0.0125695	0.998556	1	0.889745	0.948934	1
C14orf39	0.0515463	0.193459	0.0247815	0.203658	1	0.0470519	-0.0947835	-0.0139688	0.00606771	0.115935	0.998556	1	0.654197	0.90672	1
C14orf93	0.0123062	0.94533	0.658334	0.693214	0.0847331	0.0329283	0.0110843	-0.00294126	-0.000351895	-0.0813776	0.998556	1	0.972307	0.9822	1
C15orf39	0.33154	0.780908	0.604585	0.79866	0.0961504	-0.0208423	-0.0100411	0.00980205	-0.00767033	0.107005	0.998556	1	0.965408	0.989927	1
C15orf40	0.967704	0.525701	0.387798	0.158343	0.012055	0.00980201	0.0340232	0.00110685	-0.00722683	0.112206	0.998556	1	0.929053	0.884689	1
C15orf48	0.852581	0.497328	0.399411	0.614111	1	0.000873252	0.0304699	-0.00727101	0.00506897	0.0426404	0.998556	1	0.931789	0.978266	1
C15orf61	0.664282	0.314487	0.782817	0.854577	1	0.00865255	0.0652372	0.00111782	-0.00453487	0.019001	0.998556	1	0.983291	0.994527	1
C15orf62	0.174239	0.574981	0.957823	0.415904	1	-0.0277044	-0.0222761	-0.00174448	0.00669025	-0.0138332	0.998556	1	0.998807	0.958262	1
C15orf65	0.78632	0.986795	0.524558	0.738507	1	0.00908711	-0.00524938	-0.0032877	0.000720126	0.135203	0.998556	1	0.956736	0.987297	1
C16orf46	0.135068	0.0790325	0.498774	0.745662	0.997304	0.0300643	-0.0970754	-0.0140761	0.0114478	0.0151695	0.998556	1	0.949666	0.987297	1
C16orf54	0.0906806	0.801614	0.864889	0.351396	1	-0.0380738	-0.00939429	-0.000779173	0.00582991	0.0252344	0.998556	1	0.991808	0.943184	1
C16orf72	0.142667	0.880439	0.0910975	0.0257368	0.552008	-0.0637418	-0.0469167	-0.0448212	0.0538704	0.0433922	0.998556	1	0.783672	0.735433	1
C16orf74	0.751806	0.142992	0.245158	0.51911	1	0.0138993	0.0396816	-0.00739021	0.00316909	0.0420316	0.998556	1	0.891937	0.970713	1
C16orf78	0.447822	0.0979562	0.166077	0.208717	1	0.0155107	-0.0554376	0.00644939	-0.00571992	-0.0026024	0.998556	1	0.846083	0.90828	1
C16orf86	0.470318	0.919061	0.0769313	0.0498062	0.805264	-0.022927	0.00525326	-0.0229158	0.0249026	-0.00862169	0.998556	1	0.766692	0.792075	1
C16orf87	0.803946	0.643628	0.973916	0.902043	1	-0.00661341	0.0149522	0.0107778	-0.00869355	-0.0830759	0.998556	1	0.998807	0.995375	1
C16orf89	0.0687176	0.597004	0.447016	0.146797	1	-0.0342595	-0.027063	-0.0127676	0.0164897	0.0816263	0.998556	1	0.942121	0.878616	1
C16orf90	0.149226	0.401744	0.829973	0.836788	1	-0.0320058	0.0156034	-0.00447489	0.00785673	0.0350747	0.998556	1	0.989611	0.993239	1
C16orf91	0.8643	0.749399	0.394894	0.513247	1	0.00413065	0.0195231	-0.000722465	-0.00143884	0.0440075	0.998556	1	0.930523	0.97033	1
C16orf92	0.978088	0.391993	0.155536	0.235093	1	-0.00319586	0.0319006	-0.0159484	0.0144355	-0.000639875	0.998556	1	0.836465	0.920454	1
C16orf95	0.340198	0.452287	0.0905707	0.177954	1	0.0295049	-0.0547637	-0.0191887	0.015635	0.0167536	0.998556	1	0.783227	0.893261	1
C16orf96	0.490457	0.756596	0.46602	0.765701	1	0.0199692	0.0139307	-0.012556	0.00802454	0.046909	0.998556	1	0.942625	0.987733	1
C17orf107	0.98581	0.973172	0.193475	0.1737	0.367971	-0.00661148	-0.0237097	0.0117766	-0.0102377	0.0419858	0.998556	1	0.862634	0.89121	1
C17orf49	0.688011	0.697651	0.230676	0.393069	0.33974	-0.0133895	0.0217852	0.0325859	-0.0265688	-0.12338	0.998556	1	0.886472	0.953859	1
C17orf50	0.163773	0.81632	0.858284	0.481769	1	-0.0225167	0.0439436	-0.0159783	0.0169417	0.0133938	0.998556	1	0.991808	0.963657	1
C17orf58	0.614452	0.703943	0.0186161	0.007973	1	0.0311791	0.0176383	0.0544786	-0.058558	0.129918	0.998556	1	0.620646	0.554759	1
C17orf64	0.0715425	0.775191	0.13605	0.0235218	0.4801	0.032763	0.000576111	0.0163382	-0.0206764	0.0309896	0.998556	1	0.822255	0.735433	1
C17orf75	0.599918	0.774027	0.223587	0.172423	0.72134	-0.00535918	0.0170617	-0.0246734	0.023509	0.00332683	0.998556	1	0.881992	0.890839	1
C17orf78	0.124251	0.686179	0.940892	0.516673	1	-0.0289156	0.0282735	-0.0161752	0.0197201	-0.0412416	0.998556	1	0.997917	0.970713	1
C17orf80	0.086401	0.591297	0.860212	0.35458	1	-0.0269648	-0.0155885	0.000885507	0.00327081	0.138013	0.998556	1	0.991808	0.94392	1
C17orf98	0.546175	0.557699	0.124154	0.295621	0.964582	-0.0125448	-0.0448579	0.00738406	-0.00336378	-0.00946465	0.998556	1	0.815234	0.938421	1
C17orf99	0.754349	0.293474	0.360799	0.516385	1	-0.0150961	0.0257683	0.0068668	-0.00306212	-0.262681	0.998556	1	0.926123	0.970713	1
C18orf21	0.400961	0.304646	0.96309	0.346328	1	-0.0219417	-0.0496824	-0.00372389	0.01291	-0.194769	0.998556	1	0.998807	0.943063	1
C18orf25	0.482421	0.442871	0.148285	0.110912	1	-0.00864894	0.017089	-0.00543205	0.00560497	-0.115291	0.998556	1	0.829843	0.853101	1
C18orf32	0.265396	0.902953	0.703561	0.35011	1	-0.0306019	-0.0264021	-0.0129067	0.0216616	-0.0358735	0.998556	1	0.975369	0.943184	1
C18orf54	0.503888	0.892388	0.257543	0.15546	0.435995	0.00328411	-0.00344989	0.00858263	-0.00850066	0.0324713	0.998556	1	0.895327	0.884689	1
C18orf63	0.2226	0.721186	0.251791	0.490456	1	-0.017854	0.00741887	0.000458286	0.000747831	0.00509604	0.998556	1	0.894987	0.966974	1
C19orf12	0.890247	1	0.53674	0.653523	0.988215	-0.00294021	-0.00663081	-0.00245867	0.00268479	0.0101738	0.998556	1	0.957791	0.9822	1
C19orf18	0.810457	0.367284	0.441445	0.633935	1	0.00767477	-0.0143602	0.00708883	-0.00650332	-0.0948095	0.998556	1	0.941813	0.980605	1
C19orf25	0.839189	0.394935	0.587795	0.980012	0.753616	0.00532769	0.0162187	-0.0172983	0.00658746	-0.000383101	0.998556	1	0.965408	0.998512	1
C19orf33	0.423385	1	0.520656	0.169689	0.0879346	0.0111131	0.0413483	0.000628335	-0.00455701	0.0754954	0.998556	1	0.95574	0.890117	1
C19orf38	0.266606	0.432986	0.931623	0.501628	1	0.0259556	0.0184377	-0.00427651	-0.000212518	-0.106274	0.998556	1	0.997823	0.969154	1
C19orf44	0.139339	0.30331	0.0924049	0.279972	1	0.0251425	-0.0258625	-0.0192294	0.0146843	1.17273935520967e-06	0.998556	1	0.784375	0.935371	1
C19orf47	0.106612	1	0.729984	0.715586	1	0.0272348	-0.0339462	-0.00595853	0.00109954	0.0289248	0.998556	1	0.976994	0.984613	1
C19orf53	0.216822	0.598959	0.204335	0.487849	1	-0.0200588	0.0506698	0.0434062	-0.0383844	-0.0597188	0.998556	1	0.866252	0.966974	1
C19orf54	0.320669	1	0.808826	0.413354	1	0.0125026	0.126908	0.010214	-0.0124639	-0.00635254	0.998556	1	0.987761	0.958262	1
C19orf67	0.673552	0.717663	0.379057	0.554674	1	0.00793096	0.00673102	-0.0122686	0.010525	-0.061545	0.998556	1	0.929053	0.975398	1
C19orf71	0.852945	0.683381	0.975339	0.905933	0.0977222	-0.00526588	-0.00404845	0.00244273	-0.00265167	0.0570235	0.998556	1	0.998807	0.995375	1
C19orf73	0.758099	1	0.576977	0.731771	1	-0.00658852	-0.0393222	-0.00272625	0.00381964	0.008656	0.998556	1	0.964356	0.987032	1
C19orf81	0.627665	1	0.181169	0.308797	1	-0.00571175	-0.000424499	0.00482331	-0.00397493	0.0419936	0.998556	1	0.854876	0.939252	1
C19orf84	0.0512547	0.638322	0.844254	0.272062	1	0.0383363	0.0395906	-0.00642568	-0.000942366	-0.0260608	0.998556	1	0.991043	0.932366	1
C1D	0.943521	1	0.56906	0.468683	1	0.0105496	0.0616417	-0.00310273	0.00583179	-0.361873	0.998556	1	0.964356	0.962405	1
C1GALT1	0.766781	1	0.759334	0.84014	0.62731	-0.00666139	0.00362154	-0.00368726	0.00370212	0.0452491	0.998556	1	0.980875	0.993412	1
C1QA	0.30222	0.165138	0.860028	0.653374	1	0.0187684	0.0553699	0.00238205	-0.00605279	-0.0667564	0.998556	1	0.991808	0.9822	1
C1QB	0.844613	3.35791159503978e-05	0.764571	0.258363	1	0.000300999	0.173924	0.000942214	-0.00516703	-0.0384054	0.998556	0.0699743	0.981353	0.928697	1
C1QBP	0.1803	0.651592	0.961098	0.580015	0.640313	-0.0569244	-0.00578743	-0.00267738	0.0130442	-0.063361	0.998556	1	0.998807	0.975926	1
C1QC	0.946788	0.050492	0.498314	0.693687	1	-0.00435499	0.0819216	-0.00585412	0.00523811	-0.0897085	0.998556	1	0.949666	0.9822	1
C1QL1	0.0766918	0.559023	0.903357	0.624146	0.63369	0.0310722	-0.0131462	-0.00132593	-0.00255331	-0.0332361	0.998556	1	0.994358	0.978896	1
C1QL2	0.579583	0.655252	0.931189	0.783454	0.98358	0.00940464	0.0320474	0.00355457	-0.00542006	-0.0277398	0.998556	1	0.997816	0.989927	1
C1QL3	0.115209	0.470352	0.422663	0.870968	1	-0.0177415	0.035325	0.000507804	0.00135566	NA	0.998556	1	0.936231	0.995375	1
C1QL4	0.573373	1	0.524528	0.251723	0.189653	-0.00864184	0.0180675	-0.00619988	0.0085736	-0.0583501	0.998556	1	0.956736	0.928697	1
C1QTNF1	0.0257655	0.348555	0.524548	0.0641172	1	0.0495374	0.0334395	0.00304717	-0.0116402	0.0597229	0.998556	1	0.956736	0.810568	1
C1QTNF12	0.778367	0.637577	0.775156	0.920428	1	-0.00413581	0.0126676	-0.003885	0.0021797	0.0828915	0.998556	1	0.981353	0.996173	1
C1QTNF2	0.600966	1	0.0397595	0.074157	1	-0.00881217	0.0236801	0.0182071	-0.0163148	0.0186389	0.998556	1	0.720529	0.825173	1
C1QTNF3	0.742211	1	0.458665	0.452764	1	0.00465019	0.0308541	0.00275363	-0.00219728	-0.112218	0.998556	1	0.942346	0.958262	1
C1QTNF4	0.190456	0.307136	0.604625	0.814954	0.472906	0.0480112	0.0623153	-0.0170709	0.00612393	-0.0475591	0.998556	1	0.965408	0.990239	1
C1QTNF5	0.775538	0.601238	0.965672	0.998357	1	-0.00182034	-0.0411474	0.000488408	-0.0010486	0.14481	0.998556	1	0.998807	0.999862	1
C1QTNF6	0.0982097	1	0.981701	0.447239	1	-0.0510561	-0.0424054	0.00708201	0.00137384	-0.0183689	0.998556	1	0.998807	0.958262	1
C1QTNF7	0.182848	0.495023	0.948102	0.801221	0.177972	0.0157997	-0.00920836	-0.00121993	0.000238985	-0.052728	0.998556	1	0.998724	0.989927	1
C1QTNF8	0.210221	0.854678	0.324095	0.151372	1	-0.0232386	0.000790092	-0.00193175	0.00442803	0.130147	0.998556	1	0.918044	0.884689	1
C1RL	0.186876	0.59484	0.43046	0.72678	1	-0.0159813	0.0286008	0.00947606	-0.00775992	0.0469337	0.998556	1	0.939101	0.987032	1
C1S	0.05275	0.508528	0.230038	0.620534	1	-0.0591042	0.0374169	5.10032015400563e-05	0.00687916	0.0976756	0.998556	1	0.886001	0.978896	1
C1orf100	0.34151	0.294044	0.52385	0.176567	0.850432	0.0126198	0.0258181	0.00957668	-0.0130413	0.0253162	0.998556	1	0.956544	0.892334	1
C1orf105	0.647459	0.222011	0.258932	0.240089	1	-0.00652495	0.0405405	-0.00595391	0.00652269	-0.0949684	0.998556	1	0.895327	0.924352	1
C1orf109	0.39335	0.8965	0.273746	0.565719	1	-0.0298673	-0.0407888	0.0146398	-0.0072849	-0.00792793	0.998556	1	0.904058	0.975438	1
C1orf112	0.746931	0.0712659	0.489967	0.878556	1	-0.0168217	-0.0739955	0.00628723	-0.00120497	-0.00896229	0.998556	1	0.948647	0.995375	1
C1orf115	0.653089	0.080368	0.847432	0.575715	0.337892	-0.00515943	-0.070952	-0.0015454	0.0032131	0.0462983	0.998556	1	0.991165	0.975926	1
C1orf116	0.637016	0.726879	0.73351	0.912429	1	-0.0126352	-0.0170402	0.00518706	-0.00256505	0.0297184	0.998556	1	0.977168	0.995455	1
C1orf122	0.448834	0.740417	0.251024	0.473201	1	-0.0214713	-0.0387635	0.00767398	-0.00292524	0.0441182	0.998556	1	0.894987	0.962598	1
C1orf127	0.916361	1	0.795787	0.720707	1	0.000587603	0.0364232	0.00264209	-0.00353668	0.0329584	0.998556	1	0.985799	0.985484	1
C1orf131	0.643952	1	0.820899	0.666076	0.905011	0.0183471	-0.00262179	0.0253019	-0.0265914	-0.0019036	0.998556	1	0.989305	0.9822	1
C1orf141	0.399129	1	0.649749	0.898865	0.383224	-0.0168338	-0.00511903	0.00623519	-0.00149144	-0.053206	0.998556	1	0.971023	0.995375	1
C1orf146	0.72424	0.646193	0.610819	0.433939	0.758904	0.000375458	0.0216193	0.00294964	-0.00368857	0.0131763	0.998556	1	0.965889	0.958262	1
C1orf158	0.0725311	1	0.665061	0.69344	1	-0.022516	-0.0136188	0.00597866	-0.00187517	0.0440845	0.998556	1	0.973076	0.9822	1
C1orf162	0.991948	0.572865	0.715883	0.706626	0.229208	-0.00273575	0.0311514	0.00217374	-0.00179145	-0.083763	0.9991	1	0.976767	0.9822	1
C1orf174	0.823959	0.700047	0.0628668	0.131255	1	0.00641416	0.0194234	-0.0117727	0.00757208	0.0800823	0.998556	1	0.742466	0.870291	1
C1orf185	0.606818	0.44488	0.92338	0.711208	1	-0.00968624	-0.025269	0.00109882	0.0010503	0.172317	0.998556	1	0.996815	0.983261	1
C1orf189	0.229963	0.673349	0.69304	0.626264	0.241225	-0.0222522	-0.0143915	0.000448623	0.00471724	-0.0413691	0.998556	1	0.975369	0.979169	1
C1orf194	0.511538	0.0653365	0.0771368	0.128105	1	-0.0146957	0.0867805	-0.0159193	0.0125968	-0.054533	0.998556	1	0.767676	0.86948	1
C1orf198	0.80239	1	0.332273	0.49316	0.012422	0.00198824	0.0294568	0.00974723	-0.00800033	-0.09335	0.998556	1	0.918466	0.9672	1
C1orf21	0.0507828	0.159534	0.0256692	0.318646	0.671635	0.0341616	0.087948	-0.026912	0.0179956	-0.0193094	0.998556	1	0.656751	0.941177	1
C1orf210	0.351928	0.826199	0.42057	0.793739	0.878415	-0.0258604	0.0160121	0.00696377	-0.00303504	0.0084607	0.998556	1	0.936211	0.989927	1
C1orf216	0.762901	0.742059	0.202325	0.263101	1	-0.0118119	-0.00341248	0.00813254	-0.00608086	0.0374372	0.998556	1	0.866252	0.928697	1
C1orf226	0.589899	0.791782	0.903383	0.760093	1	-0.00719411	0.0174167	-0.00416985	0.00460139	0.0022508	0.998556	1	0.994358	0.987733	1
C1orf35	0.949507	1	0.95396	0.96307	0.750187	0.00206755	-0.0168097	0.00338365	-0.0033089	0.00164836	0.998556	1	0.998807	0.998512	1
C1orf43	0.762999	0.289772	0.518202	0.510948	0.474605	-0.0145386	0.0630864	0.00427857	-0.00288242	-0.0360334	0.998556	1	0.955099	0.97033	1
C1orf50	0.390027	0.796291	0.463675	0.675872	0.300703	-0.0188789	-0.00890411	0.00249093	-2.86545e-06	0.0415206	0.998556	1	0.942346	0.9822	1
C1orf52	0.873054	0.338526	0.75174	0.57956	0.87031	-0.00103233	-0.075404	0.00899658	-0.00580844	-0.0467819	0.998556	1	0.979444	0.975926	1
C1orf53	0.622864	1	0.695963	0.567768	0.915124	-0.0156758	0.0902517	0.00411521	-0.00136839	-0.0052833	0.998556	1	0.975369	0.975696	1
C1orf54	0.0916713	0.357687	0.029433	0.0229835	0.133932	0.0306228	-0.0338863	0.0290604	-0.0267332	-0.115178	0.998556	1	0.68208	0.735433	1
C1orf56	0.732887	0.288525	0.995884	0.868165	0.615602	-0.0227009	0.0584354	0.00888046	-0.00796552	0.0516114	0.998556	1	0.999306	0.995375	1
C1orf68	0.818069	0.214628	0.70993	0.98899	0.351321	-0.00474348	0.0375074	0.00114996	-0.00240399	0.0291534	0.998556	1	0.975369	0.999051	1
C1orf74	0.936266	0.41663	0.22359	0.366943	1	0.00538496	0.0259446	-0.00306956	0.000826849	-0.00469908	0.998556	1	0.881992	0.947928	1
C1orf87	0.980546	0.918244	0.535548	0.699359	1	-0.00852964	0.0130727	0.00490295	-0.00182774	-0.163055	0.998556	1	0.957757	0.9822	1
C1orf94	0.237698	1	0.95712	0.662578	1	-0.0160314	0.0267708	0.00360158	-0.00110888	-0.00111409	0.998556	1	0.998807	0.9822	1
C2	0.178729	0.77359	0.145279	0.928901	0.322781	0.0157399	-0.0074912	-0.0115926	0.000534499	0.0121823	0.998556	1	0.82972	0.996594	1
C20orf141	0.36033	0.770905	0.905875	0.651793	1	0.0119257	-0.0133405	0.000196136	-0.00178896	-0.00571458	0.998556	1	0.994629	0.9822	1
C20orf144	0.369084	0.0801595	0.571522	0.603689	0.69313	-0.0196081	0.0708278	0.00145395	-0.000656086	0.0133399	0.998556	1	0.964356	0.977548	1
C20orf173	0.984871	0.252162	0.686538	0.675628	0.68067	-0.00150045	0.0631622	0.00643302	-0.00485028	-0.0287962	0.998556	1	0.975369	0.9822	1
C20orf202	0.528061	0.567823	0.44468	0.244089	0.78099	-0.0103819	-0.0229118	-0.00354774	0.00584758	-0.00403285	0.998556	1	0.941813	0.925943	1
C20orf27	0.569958	0.772997	0.297628	0.558672	1	-0.0136844	-0.00210315	0.00544435	-0.00229407	-0.0344072	0.998556	1	0.911366	0.975438	1
C20orf85	0.943928	0.536914	0.623053	0.529225	1	-0.00171745	0.0324018	0.00384353	-0.0047254	0.0226112	0.998556	1	0.96725	0.971464	1
C20orf96	0.802133	0.708103	0.976814	0.995559	0.163866	0.00334697	-0.00242977	0.00420293	-0.00331756	-0.0537242	0.998556	1	0.998807	0.999831	1
C21orf58	0.104561	0.472723	0.50993	0.387727	0.00947847	-0.026392	-0.0111985	0.00308486	0.0055592	-0.114485	0.998556	1	0.952268	0.953767	1
C21orf62	0.573976	0.0875567	0.323387	0.135831	0.845056	-0.0100202	-0.0708393	-0.0158683	0.0181354	0.020593	0.998556	1	0.918006	0.873919	1
C21orf91	0.0654249	0.706292	0.41747	0.178366	0.291943	-0.0305227	0.0238488	-0.010486	0.0123957	0.061833	0.998556	1	0.935703	0.893685	1
C22orf15	0.976253	0.400218	0.37789	0.412762	1	0.014568	0.0439501	0.00681915	-0.0086654	-0.102566	0.998556	1	0.929053	0.958262	1
C22orf23	0.735696	1	0.898432	0.636989	1	-0.0018632	0.0323676	0.00416748	-0.00193925	-0.139442	0.998556	1	0.993454	0.980941	1
C22orf31	0.86295	1	0.000286942	0.000454963	0.890665	-0.00305206	-0.0152803	-0.0284612	0.0274454	0.00157065	0.998556	1	0.123727	0.225882	1
C22orf39	0.469525	0.542608	0.707465	0.272293	0.296059	0.0275114	0.0369254	0.00990128	-0.0169201	0.0301859	0.998556	1	0.975369	0.932366	1
C22orf42	0.407516	0.668727	0.346914	0.180682	0.991812	-0.0146491	-0.0349545	-0.00612784	0.00893417	0.00964297	0.998556	1	0.922377	0.89441	1
C22orf46	0.713138	0.722701	0.511444	0.493647	1	0.00705839	-0.0152064	0.000906681	0.000366254	-0.135097	0.998556	1	0.952541	0.9672	1
C2CD2	0.844979	0.871411	0.50691	0.481027	1	-0.00583689	0.00837419	-0.000634798	0.000492988	0.0714761	0.998556	1	0.951016	0.963538	1
C2CD2L	0.672538	0.673594	0.364367	0.360981	1	-0.0151439	-0.0327178	-0.00166301	0.00358839	0.0872566	0.998556	1	0.926123	0.946393	1
C2CD3	0.564302	1	0.570442	0.786057	1	-0.0068275	-0.0826169	-0.00535849	0.00598527	0.0591135	0.998556	1	0.964356	0.989927	1
C2CD4A	0.21785	0.860929	0.656169	0.346159	0.989548	0.0237914	-0.0204252	0.000580895	-0.0037052	0.00377277	0.998556	1	0.972307	0.943063	1
C2CD4B	0.399036	0.756487	0.630415	0.871489	0.885647	-0.0176182	0.0207231	0.0027328	-0.000757885	0.00953321	0.998556	1	0.967415	0.995375	1
C2CD4D	0.956222	0.368333	0.252745	0.207952	0.921688	-0.00557401	0.0852267	0.000303042	-0.00275575	0.0162246	0.998556	1	0.895327	0.908212	1
C2CD5	0.661689	0.606689	0.532684	0.697106	0.577614	0.00572747	0.00331471	-0.00155141	-6.47889e-05	0.0252857	0.998556	1	0.957757	0.9822	1
C2CD6	0.837811	0.275078	0.246969	0.496318	0.698249	0.00232954	-0.0190076	0.0100395	-0.00867273	-0.0164318	0.998556	1	0.893447	0.967946	1
C2orf15	0.512017	0.597804	0.28593	0.226931	0.0523259	-0.0121356	-0.0129598	0.00444311	-0.00663357	0.0572018	0.998556	1	0.904921	0.915748	1
C2orf16	0.702948	0.0140327	0.547546	0.72537	1	0.00636885	-0.132924	0.00393438	-0.00195106	0.00371695	0.998556	1	0.958694	0.986657	1
C2orf42	0.363166	1	0.718005	0.572699	0.00804143	-0.0186902	-0.00505455	0.00350531	0.00276768	-0.131568	0.998556	1	0.976771	0.975926	1
C2orf49	0.339564	0.14475	0.422258	0.698386	1	-0.0221572	0.113556	0.00898761	-0.00575592	-0.111033	0.998556	1	0.936231	0.9822	1
C2orf50	0.619342	0.273533	0.937768	0.8521	1	0.00979353	-0.0282522	-0.00328574	0.00466561	-0.0472128	0.998556	1	0.997917	0.994527	1
C2orf66	0.947257	0.408391	0.5394	0.613054	0.409484	-0.000993328	0.0353201	-0.00356255	0.00314746	-0.0308432	0.998556	1	0.957925	0.978266	1
C2orf68	0.443554	1	0.157327	0.0495432	0.806638	-0.0199891	-0.125766	-0.00435952	0.00957066	-0.0147719	0.998556	1	0.837988	0.792075	1
C2orf69	0.266757	0.30222	0.182256	0.706246	0.53733	0.0358908	0.0243137	-0.00817024	-0.000930811	0.0487879	0.998556	1	0.854876	0.9822	1
C2orf72	0.308757	0.663854	0.693606	0.470104	0.915526	0.0239458	-0.0337518	-0.00245358	0.000111468	-0.0149278	0.998556	1	0.975369	0.962405	1
C2orf73	0.633058	1	0.507209	0.629992	0.837134	0.00745458	-0.00485371	-0.00871661	0.00737702	-0.0117934	0.998556	1	0.951249	0.97939	1
C2orf76	0.981617	0.611701	0.722821	0.573191	0.505515	0.00617043	0.0312378	-0.0108523	0.00706914	0.0283165	0.998556	1	0.976771	0.975926	1
C2orf78	0.585857	1	0.547272	0.245181	1	-0.0127545	-0.00250675	-0.0110825	0.0154882	-0.199879	0.998556	1	0.958694	0.92626	1
C2orf80	0.64848	0.41515	6.89358820827454e-05	0.0001239	0.811254	-0.00944837	0.0356222	-0.0451975	0.0427146	0.0333536	0.998556	1	0.0513384	0.0882597	1
C2orf88	0.442997	0.302449	0.86603	0.758451	0.686989	-0.0182117	0.0225022	-0.00228448	0.00408179	-0.0119115	0.998556	1	0.991808	0.987733	1
C3	0.484482	0.837845	0.630164	0.583295	0.100135	-0.00673449	-0.0109817	-0.00651328	0.00589897	0.0888213	0.998556	1	0.967415	0.975926	1
C3AR1	0.573999	0.953431	0.331187	0.406141	1	-0.011024	-0.00413884	-0.000424626	0.00124012	0.0728277	0.998556	1	0.918466	0.955327	1
C3orf14	0.305314	0.0140081	0.885858	0.910255	1	0.0160725	-0.070512	0.00493215	-0.00517087	0.0493566	0.998556	1	0.991861	0.995455	1
C3orf18	0.841061	0.63865	0.434229	0.425895	0.246425	-0.00145196	0.00368767	-0.00396171	0.00596994	-0.0547228	0.998556	1	0.941002	0.958262	1
C3orf20	0.336549	0.677617	0.516854	0.846881	1	-0.017218	-0.0258384	0.00713828	-0.00360586	0.0419232	0.998556	1	0.954614	0.993907	1
C3orf22	0.0891515	0.629046	0.96567	0.660541	1	0.0183812	-0.0414457	-0.00128928	0.000542466	-0.115381	0.998556	1	0.998807	0.9822	1
C3orf33	0.228774	0.399862	0.152394	0.0273685	1	-0.0236466	-0.0282654	-0.00799418	0.0127436	-0.0357186	0.998556	1	0.832255	0.742409	1
C3orf36	0.74829	0.995877	0.576514	0.505714	1	0.00699599	0.00313413	0.0038542	-0.00450242	-0.027401	0.998556	1	0.964356	0.969154	1
C3orf38	0.626882	0.169797	0.185273	0.303475	0.076317	0.0425484	0.0717059	-0.0092152	0.00225388	-0.124484	0.998556	1	0.856521	0.93888	1
C3orf52	0.819589	0.388469	0.378713	0.604277	0.180613	-0.00260402	0.0342953	-0.00203055	0.000203626	0.0441668	0.998556	1	0.929053	0.97769	1
C3orf62	0.648305	0.442941	0.396557	0.185843	0.452974	-0.00884495	-0.0392382	-0.0128934	0.0161113	-0.0340966	0.998556	1	0.930616	0.897275	1
C3orf70	0.189862	0.487308	0.282654	0.571076	0.720218	-0.0177766	0.0196561	0.00417087	-0.00164108	0.012764	0.998556	1	0.904058	0.975926	1
C3orf80	0.831072	0.537673	0.985602	0.76795	1	0.00813042	0.0392173	0.00121324	-0.00376899	0.0216251	0.998556	1	0.998807	0.987733	1
C3orf84	0.455942	0.813862	0.465484	0.251339	0.337333	-0.0173188	0.00341767	-0.00479433	0.00837115	-0.0464056	0.998556	1	0.942625	0.928697	1
C4BPA	0.107311	0.929555	0.0406925	0.282289	1	0.0248103	0.00189672	-0.0102628	0.00510793	0.0118189	0.998556	1	0.723367	0.936467	1
C4BPB	0.505335	0.482972	0.085668	0.296456	1	0.00836629	0.0475343	-0.00235572	-0.00200022	0.0674846	0.998556	1	0.776093	0.938421	1
C4orf17	0.496706	0.566615	0.277303	0.277973	1	-0.0131677	0.0222849	-0.0104085	0.0103109	0.0368625	0.998556	1	0.904058	0.93377	1
C4orf19	0.130592	0.210696	0.44913	0.740172	0.908581	-0.0319938	-0.0510809	0.00831029	0.00123187	-0.0209221	0.998556	1	0.942346	0.987297	1
C4orf3	0.4289	0.5942	0.612412	0.593963	0.212176	-0.0149747	0.0341527	-0.00466255	0.00484255	0.0550968	0.998556	1	0.965889	0.975926	1
C4orf33	0.572485	0.270096	0.00179663	0.00324178	1	0.00795448	-0.0317928	0.0181557	-0.0173983	0.0532091	0.998556	1	0.319957	0.441162	1
C4orf36	0.391847	0.284075	0.0721963	0.188224	1	-0.0159459	0.058773	0.00724291	-0.0044204	-0.0548265	0.998556	1	0.760872	0.897275	1
C4orf45	0.798942	0.990782	0.28752	0.791612	0.00329111	-0.0049516	-0.0020854	0.00981591	-0.0045043	-0.111395	0.998556	1	0.904921	0.989927	1
C4orf46	0.470643	0.606993	0.0218924	0.00463979	0.28068	0.0173661	0.00817217	0.0136181	-0.0169413	0.0326763	0.998556	1	0.639009	0.517132	1
C4orf47	0.521779	0.480791	0.774038	0.764084	1	-0.0119322	0.0140849	-0.000852343	0.00111051	0.0405852	0.998556	1	0.981353	0.987733	1
C4orf48	0.21029	0.800801	0.0316522	0.122285	0.89413	0.0276897	-0.00685513	-0.0147497	0.00957398	-0.000844688	0.998556	1	0.69132	0.862847	1
C4orf51	0.847538	0.389413	0.613244	0.525461	0.504545	-0.00311727	-0.0304938	-0.00396669	0.00451918	0.0386263	0.998556	1	0.965889	0.971464	1
C5	0.654453	0.273417	0.0555886	0.0762665	1	-0.00891486	0.0425009	0.0068183	-0.00634215	-0.0294569	0.998556	1	0.7335	0.825173	1
C5AR1	0.429421	1	0.219807	0.379032	1	0.0165091	-0.28004	0.00484592	-0.00324313	-0.0147736	0.998556	1	0.881596	0.950106	1
C5AR2	0.266666	1	0.00673374	0.00836837	1	0.0213023	-0.126455	0.00617885	-0.0067781	-0.0610608	0.998556	1	0.477878	0.561916	1
C5orf15	0.839655	1	0.935794	0.981006	0.681195	0.0148799	-0.0890277	0.00348255	-0.00386465	-0.0160194	0.998556	1	0.997917	0.998512	1
C5orf22	0.0496106	0.55645	0.204036	0.732956	0.613032	-0.0342689	0.0109185	0.00632249	-0.000709985	-0.0216827	0.998556	1	0.866252	0.987032	1
C5orf24	0.633844	1	0.965144	0.890793	0.698029	0.0104778	0.00582998	0.00716492	-0.00777813	-0.0219079	0.998556	1	0.998807	0.995375	1
C5orf34	0.55761	0.267418	0.444561	0.95332	0.438442	-0.0150081	-0.0621364	-0.00396029	0.00999917	-0.0378577	0.998556	1	0.941813	0.998091	1
C5orf38	0.940977	0.320263	0.0505836	0.181131	1	-0.000532909	-0.0356558	0.0165313	-0.0124977	-0.118601	0.998556	1	0.730366	0.89441	1
C5orf46	0.980979	1	0.605329	0.803665	0.439183	-0.00451722	-0.0896642	0.00545521	-0.00326361	-0.0251549	0.998556	1	0.965408	0.989927	1
C5orf47	0.136931	0.871076	0.0552002	0.338229	1	-0.033185	0.0142481	0.0226697	-0.0150414	-0.138687	0.998556	1	0.732406	0.942976	1
C5orf49	0.42126	1	0.345691	0.558433	1	-0.00957032	0.0504975	0.0084809	-0.00793538	0.0709496	0.998556	1	0.921548	0.975438	1
C5orf51	0.530843	1	0.0665299	0.0213782	0.253527	0.00521068	-0.00631232	0.012552	-0.0140168	0.0308192	0.998556	1	0.75019	0.735433	1
C5orf52	0.840446	1	0.706472	0.710274	1	0.0114709	NA	-0.000294877	-0.00172112	0.0064266	0.998556	1	0.975369	0.983133	1
C5orf63	0.156993	1	0.145288	0.454794	0.502787	-0.0244506	-0.0229886	0.00835985	-0.003575	0.0363984	0.998556	1	0.82972	0.958262	1
C6	0.837053	1	0.657618	0.974713	0.379698	-0.00536423	-0.0998069	0.00736965	-0.00365152	-0.0329776	0.998556	1	0.972307	0.998512	1
C6orf118	0.465085	0.108739	0.246686	0.875392	1	0.0164957	0.0646985	-0.00752199	-7.0491e-05	0.116531	0.998556	1	0.893447	0.995375	1
C6orf120	0.248382	0.473174	0.703894	0.822779	0.392765	0.0167081	-0.0351395	0.0028201	-0.00527497	0.0304871	0.998556	1	0.975369	0.991124	1
C6orf132	0.90028	0.901188	0.436166	0.458496	0.815	-0.00910923	0.00979575	0.00431381	-0.0030161	0.000521864	0.998556	1	0.941645	0.960266	1
C6orf136	0.920211	0.239624	0.889556	0.196753	0.117093	-0.000455902	-0.0493543	0.00143018	0.00925107	-0.023899	0.998556	1	0.991861	0.902861	1
C6orf141	0.7519	0.649756	0.252964	0.167896	0.786561	-0.0062375	-0.00845724	-0.00994234	0.0113453	-0.0235535	0.998556	1	0.895327	0.889601	1
C6orf15	0.112829	0.14102	0.246768	0.318041	0.0214354	-0.0225698	-0.0489729	-0.00476329	0.00635376	0.027015	0.998556	1	0.893447	0.940783	1
C6orf163	0.902498	0.616526	0.733984	0.61558	0.874142	0.00120123	-0.0102195	-0.000813022	0.000950856	-0.00201101	0.998556	1	0.977168	0.978266	1
C6orf201	0.860135	0.220394	0.8746	0.842169	1	-0.00649211	0.0464993	-0.00943223	0.00652894	0.0549181	0.998556	1	0.991861	0.993455	1
C6orf223	0.634004	0.00993242	0.368476	0.728182	0.475354	-0.0114473	0.0775163	-0.00462378	0.00296989	0.000588739	0.998556	1	0.926123	0.987032	1
C6orf226	0.371728	0.543634	0.180315	0.109096	0.72889	-0.0266929	0.0184542	-0.0135177	0.0172739	-0.0463106	0.998556	1	0.854876	0.85022	1
C6orf47	0.463047	0.490349	0.663033	0.263438	0.943984	0.0088871	0.0180049	-0.00622608	0.000823851	-0.00266442	0.998556	1	0.973076	0.928697	1
C6orf52	0.587947	0.805416	0.0989436	0.0958693	0.697444	-0.00603951	0.00390166	-0.0107551	0.0104439	0.0191233	0.998556	1	0.78648	0.843954	1
C6orf58	0.368878	0.567457	0.83323	0.656723	1	-0.0211945	0.0299806	-0.00462683	0.00604956	0.0042546	0.998556	1	0.989648	0.9822	1
C6orf62	0.258907	0.651206	0.226279	0.064381	0.610593	-0.0224505	-0.0337903	-0.0103098	0.0157182	-0.0346851	0.998556	1	0.882483	0.811939	1
C6orf89	0.998178	0.882711	0.00234836	0.0031767	0.855145	0.00115721	-0.0224301	-0.0304953	0.0286573	0.0128615	0.999508	1	0.358686	0.441162	1
C7	0.312105	0.211409	0.415791	0.995986	0.695097	-0.0172071	-0.0568827	0.00336379	0.00154091	-0.012573	0.998556	1	0.935703	0.999862	1
C7orf25	0.86723	0.165462	0.06185	0.203119	1	0.00412146	0.0902862	0.0170438	-0.0133847	-0.42039	0.998556	1	0.742413	0.90672	1
C7orf26	0.796549	1	0.0737369	0.224146	1	-0.0172055	-0.054228	0.0344092	-0.0228061	-0.412982	0.998556	1	0.760872	0.91364	1
C7orf31	0.0964855	1	0.0228547	0.00446846	1	0.0323315	-0.0583109	0.0159616	-0.0199031	0.0202744	0.998556	1	0.639009	0.508411	1
C7orf33	0.817064	0.158047	0.600229	0.442521	1	-0.0123489	0.0259411	0.0161804	-0.0153887	0.0783556	0.998556	1	0.965408	0.958262	1
C7orf50	0.448361	0.471918	0.273595	0.428239	0.880284	0.0193293	-0.0124287	0.00505657	-0.00872293	0.0181932	0.998556	1	0.904058	0.958262	1
C7orf57	0.124284	1	0.0407093	0.00869331	1	-0.024873	0.00912975	-0.0210738	0.0242911	-0.00421929	0.998556	1	0.723367	0.570449	1
C7orf61	0.799996	0.584906	0.310719	0.265623	1	0.0112443	-0.0120464	0.00718215	-0.00938441	0.132817	0.998556	1	0.917037	0.928697	1
C8A	0.237906	0.193427	0.600561	0.43681	1	-0.0170113	0.0430346	-0.0108415	0.0115703	-0.00411082	0.998556	1	0.965408	0.958262	1
C8B	0.635776	0.102043	0.351409	0.408104	1	-0.00658186	0.0626276	-0.0169768	0.0153369	-0.0324541	0.998556	1	0.924599	0.956154	1
C8G	0.567193	0.829747	0.853203	0.835463	0.63776	-0.0158096	0.00248327	0.00202866	0.00118275	-0.0299713	0.998556	1	0.991808	0.992345	1
C8orf33	0.737351	0.194984	0.60337	0.92187	0.721058	0.0191109	0.0838408	-0.00461611	-0.00463449	0.0229595	0.998556	1	0.965408	0.996173	1
C8orf34	0.326116	0.265871	0.338599	0.883712	1	-0.0100122	-0.0370996	0.00797185	-0.00444219	-0.0421916	0.998556	1	0.918476	0.995375	1
C8orf48	0.0786132	0.870125	0.29082	0.984637	0.415113	-0.0242567	0.00555609	0.00590773	-0.000789061	-0.0192494	0.998556	1	0.907441	0.998512	1
C8orf58	0.0197523	0.915772	0.967981	0.259096	1	0.0403584	-0.00373461	-0.00609864	-0.000605114	-0.00618266	0.998556	1	0.998807	0.928697	1
C8orf74	0.167722	0.730603	0.579431	0.0873624	0.236915	0.0342072	0.00930249	-0.00100145	-0.00956573	0.0322499	0.998556	1	0.965408	0.835425	1
C8orf76	0.0511018	0.0864583	0.624946	0.976598	1	0.0542612	-0.117337	0.00660358	-0.00964633	-0.169086	0.998556	1	0.96725	0.998512	1
C8orf82	0.4136	0.339452	0.413621	0.489703	0.600746	0.011594	-0.0237932	0.00234868	-0.00262275	-0.0190114	0.998556	1	0.935703	0.966974	1
C8orf86	0.148375	0.762375	0.447668	0.958835	1	0.0245768	0.0160086	-0.00445229	1.24511474492855e-05	-0.0528858	0.998556	1	0.942185	0.998512	1
C8orf88	0.909201	0.557097	0.668864	0.52142	0.307599	0.000639159	0.0453195	-0.00194639	-0.000903555	0.0620933	0.998556	1	0.973215	0.970713	1
C9	0.133172	0.544413	0.664045	0.25199	0.709489	-0.0229073	-0.0252895	-0.00698202	0.0104068	0.0292871	0.998556	1	0.973076	0.928697	1
C9orf116	0.037716	1	0.425151	0.801826	1	-0.0372073	-0.0491312	0.00984253	-0.00280616	-0.0137392	0.998556	1	0.936231	0.989927	1
C9orf131	0.300559	0.698212	0.408611	0.941964	0.0863433	-0.0221175	-0.00828426	0.00598759	0.0012936	-0.129287	0.998556	1	0.935305	0.997421	1
C9orf135	0.239944	0.986362	0.27131	0.123789	0.687347	-0.0166298	0.0292698	-0.00570563	0.00670728	0.0328132	0.998556	1	0.903809	0.864614	1
C9orf152	0.614313	0.297257	0.554176	0.701913	1	-0.0155195	-0.0444222	0.00193537	0.000590107	0.0643146	0.998556	1	0.961111	0.9822	1
C9orf153	0.974998	1	0.946773	0.844502	0.194794	-0.00742522	-0.0420283	0.00660886	-0.00286033	-0.0771328	0.998556	1	0.998534	0.993804	1
C9orf24	0.1225	0.626548	0.583816	0.989841	0.445996	0.0294318	0.00188402	-0.000843635	-0.00226504	-0.081038	0.998556	1	0.965408	0.999074	1
C9orf40	0.902138	0.754766	0.710365	0.798684	1	-0.000789522	0.0189584	-0.00153938	0.000572526	0.0438687	0.998556	1	0.975369	0.989927	1
C9orf43	0.851051	0.392185	0.149584	0.289352	0.233782	0.000698608	0.0417339	-0.0112992	0.00752358	0.0729501	0.998556	1	0.829843	0.938421	1
C9orf47	0.444983	1	0.92346	0.640478	0.354494	-0.0108336	0.00580679	-0.00260709	0.00553278	-0.0576382	0.998556	1	0.996835	0.981519	1
C9orf50	0.79422	0.611009	0.550211	0.54989	1	-0.00452591	0.0460051	0.00938417	-0.00942749	0.0371314	0.998556	1	0.9588	0.97416	1
C9orf57	0.518734	0.294499	0.784524	0.744443	0.536007	-0.0145656	-0.0333737	-0.0049835	0.00854648	-0.0292682	0.998556	1	0.98365	0.987297	1
C9orf64	0.942813	1	0.204702	0.265057	1	-0.00445519	0.0389392	0.00514599	-0.0041047	-0.0182111	0.998556	1	0.866252	0.928697	1
C9orf72	0.0775772	0.435116	0.893522	0.35649	0.476382	0.0273948	-0.0296231	0.00173113	-0.009295	0.0172628	0.998556	1	0.992451	0.944073	1
C9orf78	0.260432	0.52654	0.202704	0.642465	1	-0.0608217	-0.0709645	0.0227756	-0.00772295	-0.0464133	0.998556	1	0.866252	0.981989	1
C9orf85	0.728358	0.27583	0.216527	0.410834	0.679221	0.0018036	-0.0425463	0.00493628	-0.00374653	0.0130115	0.998556	1	0.880735	0.957497	1
C9orf92	0.799511	0.582648	0.52096	0.483162	1	-0.00556075	0.013574	0.00451224	-0.00463439	0.0334375	0.998556	1	0.95574	0.964524	1
CA1	0.940021	0.373678	0.411601	0.350604	0.799958	0.00201202	-0.0282837	-0.00910378	0.00897322	0.00548977	0.998556	1	0.935513	0.943184	1
CA10	0.489019	0.0451099	0.915733	0.738189	0.224737	-0.0134269	0.0880096	0.00164383	0.00115146	-0.0665595	0.998556	1	0.99509	0.987297	1
CA11	0.441076	1	0.627559	0.3714	1	-0.0174781	-0.101201	-0.00460986	0.00743751	0.0632773	0.998556	1	0.96725	0.948676	1
CA12	0.818766	0.617137	0.595799	0.781636	1	-0.00389904	0.048198	0.00490145	-0.00524297	0.024269	0.998556	1	0.965408	0.989927	1
CA13	0.573578	0.637159	0.29428	0.446515	0.782486	0.0114937	0.0020655	-0.0016327	-0.000658711	0.00853299	0.998556	1	0.908347	0.958262	1
CA14	0.422807	0.148418	0.43478	0.779387	0.130995	0.0047541	0.0431385	-0.00408492	0.00213149	-0.0512328	0.998556	1	0.941142	0.989927	1
CA2	0.962499	0.741386	0.395604	0.424232	0.694266	0.000769767	-0.01089	0.00441601	-0.00458371	0.0205986	0.998556	1	0.930523	0.958262	1
CA3	0.428974	0.919456	0.519304	0.335639	0.91711	0.0226348	0.0122688	0.00818948	-0.0116392	-0.000907704	0.998556	1	0.955397	0.942976	1
CA4	0.66329	0.297002	0.628076	0.742613	0.552265	-0.0178975	0.0299391	0.0013158	-0.000510479	0.0364876	0.998556	1	0.967282	0.987297	1
CA5A	0.432546	0.700322	0.777775	0.419292	1	0.0161101	0.0282119	-0.00919164	0.0036882	0.0675551	0.998556	1	0.981766	0.958262	1
CA6	0.331242	0.509674	0.361466	0.140416	1	0.0135297	0.0327736	0.0111851	-0.0141401	0.00768608	0.998556	1	0.926123	0.876179	1
CA7	0.909509	0.545503	0.20934	0.21783	0.562089	-0.0106544	-0.0372213	-0.0234936	0.0233956	0.0379223	0.998556	1	0.872731	0.911495	1
CA8	0.774851	0.937738	0.377399	0.350509	1	0.00549321	-0.00233928	-0.00496751	0.00501237	-0.0828112	0.998556	1	0.929053	0.943184	1
CA9	0.494243	0.977049	0.936579	0.909806	0.0263778	0.00880921	-0.00206145	-0.00186227	0.00300224	-0.134758	0.998556	1	0.997917	0.995455	1
CAAP1	4.93242752722299e-05	0.493398	0.0856311	0.172742	0.419512	0.0763076	0.0351323	-0.0196505	-0.0119923	0.0854096	0.0367331	1	0.776093	0.890839	1
CAB39	0.645178	0.564773	0.713297	0.932995	0.718652	-0.0594393	-0.146759	-0.0239774	0.032627	0.165345	0.998556	1	0.975369	0.997421	1
CAB39L	0.453295	0.969082	0.558836	0.441641	0.598367	-0.0125116	0.00520164	0.00197305	-0.000474352	0.0155743	0.998556	1	0.963299	0.958262	1
CABCOCO1	0.174124	0.24782	0.236232	0.785614	0.979267	0.0314755	0.0506848	-0.00933248	0.00269426	-0.0174141	0.998556	1	0.889745	0.989927	1
CABIN1	0.515079	0.274539	0.522557	0.300652	1	0.0294136	0.0737188	0.00727674	-0.0131425	-0.0905831	0.998556	1	0.95574	0.938421	1
CABLES1	0.831836	0.766513	0.890823	0.832855	1	0.000963242	-0.0112388	-0.00194148	0.00210887	-0.00890524	0.998556	1	0.991861	0.992031	1
CABLES2	0.843859	0.415007	0.326055	0.369374	1	0.00663023	-0.0408242	0.00379615	-0.00374147	0.0756691	0.998556	1	0.918466	0.948224	1
CABP1	0.827305	0.453675	0.123677	0.144179	0.926306	-0.00667025	0.0427297	0.011453	-0.0105635	0.00161022	0.998556	1	0.815147	0.876555	1
CABP2	0.434627	0.953961	0.860522	0.860806	1	-0.0260293	0.0354919	-0.0151674	0.0175884	-0.0395548	0.998556	1	0.991808	0.994539	1
CABP4	0.364027	0.972913	0.278705	0.437516	1	-0.0281982	0.00892336	0.00464359	-0.00177949	0.057534	0.998556	1	0.904058	0.958262	1
CABP5	0.94954	1	0.267127	0.426684	1	0.00235437	-0.0546062	-0.00594082	0.00608613	-0.0187325	0.998556	1	0.902858	0.958262	1
CABP7	0.547955	1	0.820788	0.692935	0.966764	-0.00777557	0.0141283	-0.00136355	0.00300586	-0.0260684	0.998556	1	0.989305	0.9822	1
CABS1	0.0941321	0.116413	0.0572472	0.6104	0.751357	-0.0257301	-0.0483443	0.0123719	-0.0044214	-0.00917786	0.998556	1	0.735956	0.978266	1
CABYR	0.307906	0.751985	0.539966	0.375701	1	-0.0141135	0.0291953	-0.0051831	0.00583867	0.0360173	0.998556	1	0.957925	0.948934	1
CACFD1	0.115773	0.979563	0.578425	0.230875	1	-0.0289509	0.00466771	0.00928824	-0.00431587	0.031609	0.998556	1	0.965288	0.917679	1
CACHD1	0.637594	0.0551311	0.737485	0.419549	1	0.0119617	0.0938246	-0.00376696	0.000400174	-0.0498639	0.998556	1	0.977656	0.958262	1
CACNA1A	0.862841	0.516482	0.18995	0.160372	1	0.00373333	-0.0240776	-0.0196624	0.0198363	-0.086408	0.998556	1	0.860995	0.884689	1
CACNA1B	0.527936	0.271307	0.840693	0.978099	0.44011	0.0184278	-0.0110202	0.00682008	-0.00967435	0.0446138	0.998556	1	0.991043	0.998512	1
CACNA1C	0.606115	0.336506	0.661795	0.639052	1	0.00434176	-0.0422725	0.00333609	-0.00158462	-0.0368826	0.998556	1	0.973042	0.981193	1
CACNA1D	0.82753	0.725588	0.010717	0.0246579	0.551223	-0.00583907	0.0102785	-0.0213101	0.0195918	0.015851	0.998556	1	0.555507	0.735433	1
CACNA1E	0.485664	0.226912	0.936503	0.641678	1	0.00786539	0.033376	-0.0032317	0.000774942	-0.0260079	0.998556	1	0.997917	0.981851	1
CACNA1G	0.848416	0.951243	0.257931	0.327032	1	0.00559963	-0.00404742	-0.00866254	0.00797215	-0.0564031	0.998556	1	0.895327	0.942443	1
CACNA1H	0.709748	0.545338	0.600598	0.340322	1	0.00723018	0.0261534	0.0059925	-0.00893026	0.0932017	0.998556	1	0.965408	0.942976	1
CACNA1I	0.592599	1	0.332453	0.408611	1	0.00984503	0.0732014	-0.00811145	0.00686119	-0.0974513	0.998556	1	0.918466	0.956657	1
CACNA1S	0.721854	0.347178	0.297762	0.251909	1	-0.0132387	-0.0286318	-0.00547338	0.00729549	0.0311215	0.998556	1	0.911366	0.928697	1
CACNA2D1	0.64146	0.816633	0.944766	0.982799	0.444518	-0.00380469	0.0238037	0.00346834	-0.00399205	0.0391504	0.998556	1	0.99831	0.998512	1
CACNA2D2	0.206596	0.438518	0.778506	0.534887	0.502398	-0.0184149	-0.0210296	0.00127498	0.00368941	-0.0320412	0.998556	1	0.981898	0.97206	1
CACNA2D3	0.0802904	0.392989	0.880586	0.234834	0.893858	-0.0284005	-0.0332058	-0.00827382	0.013812	0.00262567	0.998556	1	0.991861	0.920454	1
CACNA2D4	0.881815	0.488187	0.593888	0.494851	1	0.00245775	0.0341415	0.00259767	-0.00437045	0.010366	0.998556	1	0.965408	0.967946	1
CACNB1	0.836181	0.815477	0.789838	0.998306	0.519833	0.00681994	0.0157064	-0.00989296	0.00740917	0.0135793	0.998556	1	0.985336	0.999862	1
CACNB2	0.785679	0.448205	0.664821	0.499212	1	-0.00652068	-0.0193465	-0.00231819	0.00389528	0.0188556	0.998556	1	0.973076	0.968403	1
CACNB3	0.0621162	1	0.916583	0.264552	0.286004	-0.0732764	0.014392	0.00183367	0.0120315	-0.0852577	0.998556	1	0.995248	0.928697	1
CACNB4	0.641186	1	0.458901	0.234891	1	-0.000257282	-0.0306739	-0.00738367	0.00856899	-0.0825126	0.998556	1	0.942346	0.920454	1
CACNG1	0.436569	0.907233	0.603556	0.959251	1	0.0209236	-0.00204317	-0.00390141	-0.000457961	0.0708136	0.998556	1	0.965408	0.998512	1
CACNG2	0.473505	1	0.970911	0.663105	1	0.0129328	0.149972	-0.00306915	-0.000148399	0.00171252	0.998556	1	0.998807	0.9822	1
CACNG3	0.599968	0.255458	0.602437	0.595142	1	0.00818292	-0.0817081	-0.00770098	0.00896225	0.00328803	0.998556	1	0.965408	0.975958	1
CACNG4	0.345335	0.274022	0.345454	0.497969	1	0.0191975	-0.0391869	-0.0122637	0.00980377	-0.00796884	0.998556	1	0.921548	0.968323	1
CACNG5	0.305718	0.667143	0.797005	0.395583	0.661327	0.0160028	0.0182212	-0.00358942	0.000643418	-0.00455239	0.998556	1	0.985929	0.955065	1
CACNG6	0.369341	0.813311	0.861812	0.547607	1	0.0201344	0.0151553	-0.00438588	9.65242395694118e-05	-0.0127943	0.998556	1	0.991808	0.973978	1
CACNG7	0.707466	0.976125	0.674651	0.685595	1	0.0136239	0.0025336	-0.00331558	0.00170922	-0.161827	0.998556	1	0.973568	0.9822	1
CACNG8	0.117027	0.22286	0.555221	0.619416	1	-0.0203631	-0.0496519	0.00332382	0.00243338	-0.0329975	0.998556	1	0.962094	0.978896	1
CACTIN	0.769119	0.397545	0.191571	0.434528	0.817767	-0.02976	-0.051373	0.0591006	-0.0432535	0.064471	0.998556	1	0.860995	0.958262	1
CACUL1	0.923674	0.840387	0.285483	0.412028	1	0.00261336	0.00892434	-0.0181635	0.0150128	0.0979134	0.998556	1	0.904921	0.957812	1
CACYBP	0.445747	0.32812	0.544345	0.925229	0.0133423	-0.0240884	0.038536	0.00850328	-0.00109358	-0.128189	0.998556	1	0.958499	0.996173	1
CAD	0.640493	0.133109	0.645649	0.665742	1	-0.0801414	0.194311	0.0202641	-0.0104381	-0.0674802	0.998556	1	0.970513	0.9822	1
CADM1	0.238509	0.171351	0.99489	0.43007	1	-0.0115428	-0.0530666	-0.00869554	0.011581	0.0221275	0.998556	1	0.999306	0.958262	1
CADM2	0.661714	0.303789	0.287155	0.588516	0.868964	0.0143949	0.0162496	-0.00323659	-0.00124095	0.00783029	0.998556	1	0.904921	0.975926	1
CADM3	0.933483	0.772153	0.865357	0.699584	0.475554	-0.00223228	0.0408346	0.00314475	-0.00432196	0.0251311	0.998556	1	0.991808	0.9822	1
CADM4	0.630275	1	0.775989	0.913426	0.769058	-0.00989394	0.102673	-0.013772	0.0128107	0.018212	0.998556	1	0.981353	0.995717	1
CADPS	0.995941	0.573621	0.24808	0.332691	1	-0.000650022	0.0159069	-0.00328054	0.00279092	-0.0183634	0.999288	1	0.893852	0.942443	1
CADPS2	0.209587	0.233581	0.547134	0.65337	0.194374	-0.0209184	0.0316346	0.0112265	-0.0093757	0.0589619	0.998556	1	0.958694	0.9822	1
CAGE1	0.928207	0.91342	0.287317	0.392244	1	0.00446589	0.00502427	-0.0146574	0.0120852	0.0631947	0.998556	1	0.904921	0.953859	1
CALB1	0.537717	0.498016	0.614909	0.393516	0.896052	-0.0125386	-0.0323558	0.000671444	0.00164548	0.0192018	0.998556	1	0.965889	0.953859	1
CALB2	0.83775	0.551135	0.924235	0.806438	0.851675	0.00109518	0.000801517	-0.00206581	0.00211865	-0.0129901	0.998556	1	0.996842	0.989927	1
CALCA	0.968136	1	0.707077	0.717211	0.527698	0.00393028	-0.0378454	0.00467298	-0.00586134	0.0650561	0.998556	1	0.975369	0.984731	1
CALCB	0.808577	1	0.925263	0.884044	0.331806	0.00648119	-0.10558	0.00389124	-0.00523915	0.0962376	0.998556	1	0.99714	0.995375	1
CALCOCO1	0.41168	0.752852	0.446931	0.847487	0.494937	-0.0156356	-0.0083031	0.000214216	0.00338587	-0.0493	0.998556	1	0.942121	0.993972	1
CALCOCO2	0.642334	0.39101	0.622913	0.405793	1	-0.00792122	-0.0218476	-0.0118133	0.0133144	-0.00943718	0.998556	1	0.96725	0.955327	1
CALCR	0.232597	1	0.74672	0.796616	1	-0.0217834	-0.0497278	0.00194351	0.00222227	0.00316611	0.998556	1	0.977916	0.989927	1
CALCRL	0.227881	0.874463	0.347652	0.16183	0.810761	-0.030803	0.0107228	-0.00890048	0.011165	0.0272932	0.998556	1	0.922423	0.884689	1
CALD1	0.0107479	1	0.0336886	0.400632	0.672416	-0.0412656	0.0270761	0.0154017	-0.00839884	-0.0103845	0.951861	1	0.697822	0.955327	1
CALHM1	0.479421	0.485984	0.445296	0.435536	0.505711	-0.0134833	0.0394027	-0.00157486	0.00157226	0.0331296	0.998556	1	0.941813	0.958262	1
CALHM2	0.484089	0.957698	0.279009	0.627956	0.380717	0.0112773	-0.00885219	-0.0101612	0.00677847	0.0300236	0.998556	1	0.904058	0.97939	1
CALHM3	0.296817	0.741484	0.535083	0.787553	0.567914	-0.00866866	0.0232901	-0.00288763	0.00295984	0.0171294	0.998556	1	0.957757	0.989927	1
CALHM4	0.594897	0.0922859	0.0215409	0.277102	0.0732065	0.00821406	0.0594597	-0.00836556	0.00209913	0.0462872	0.998556	1	0.636736	0.933438	1
CALHM5	0.406017	0.771206	0.624024	0.405287	0.821398	0.00995352	-0.0194298	0.00124869	-0.00261026	0.00760726	0.998556	1	0.96725	0.955327	1
CALHM6	0.491077	0.78046	0.0564158	0.194528	0.40577	0.0137903	0.0070108	-0.0154238	0.0110391	0.0170681	0.998556	1	0.734167	0.9006	1
CALM1	0.100126	0.608922	0.716371	0.242188	1	-0.0305031	0.0288088	-0.00215345	0.00793614	-0.0917175	0.998556	1	0.976771	0.925921	1
CALM2	0.00757441	0.594318	0.161201	0.98076	1	-0.073069	0.0385637	0.0134301	0.000671713	-0.107187	0.874562	1	0.840584	0.998512	1
CALM3	0.682432	1	0.319578	0.614116	0.708437	-0.00571522	-0.0863886	0.00862858	-0.00575404	-0.0086825	0.998556	1	0.918006	0.978266	1
CALML3	0.471399	1	0.886411	0.928757	0.999294	-0.0133447	0.0389754	-0.00047079	0.00191235	0.0059378	0.998556	1	0.991861	0.996591	1
CALML4	0.606366	0.975502	0.615823	0.526316	1	-0.0109458	0.00853408	0.000574286	0.000799185	0.0222736	0.998556	1	0.965889	0.971464	1
CALML5	0.00121172	0.966885	0.245321	0.0143998	0.62796	-0.0592416	0.00507581	-0.00258884	0.0110082	0.0367882	0.431581	1	0.891937	0.672612	1
CALML6	0.956645	0.684457	0.462001	0.596995	1	-0.00340814	0.0104053	0.00217503	-0.00280106	0.03747	0.998556	1	0.942346	0.976369	1
CALN1	0.524746	0.754001	0.76342	0.953676	1	-0.00672935	-4.58897e-05	-0.00507133	0.00563349	0.0178301	0.998556	1	0.981353	0.99834	1
CALR	0.95725	0.43417	0.981048	0.943511	1	0.00060607	0.0260118	-0.0134552	0.0125066	-0.097902	0.998556	1	0.998807	0.997421	1
CALR3	0.795573	0.88026	0.69041	0.716865	1	0.00392227	0.0101022	-0.000196367	0.000392615	-0.10115	0.998556	1	0.975369	0.984731	1
CALU	0.287971	0.604796	0.899614	0.625066	0.921096	-0.0169423	-0.0275836	0.00962054	-0.00529802	-0.00627878	0.998556	1	0.993614	0.978896	1
CALY	0.722489	0.417405	0.0146964	0.0379656	1	-0.0051455	-0.0393626	0.00961006	-0.00683267	0.0516073	0.998556	1	0.595129	0.770468	1
CAMK1	0.697658	0.4614	0.744823	0.977965	1	-0.00976006	-0.0187088	0.00393798	-0.00159233	0.0201128	0.998556	1	0.977916	0.998512	1
CAMK1D	0.08599	0.85322	0.859591	0.711567	1	-0.0339384	0.00305909	-0.00241266	0.00472907	0.188967	0.998556	1	0.991808	0.983492	1
CAMK1G	0.895	0.380392	0.774282	0.89195	1	-0.00523761	-0.0199305	0.00171468	0.000957456	-0.0544877	0.998556	1	0.981353	0.995375	1
CAMK2A	0.365569	1	0.449978	0.856186	1	0.013291	-0.0106205	-0.0011166	-0.00158706	0.0298067	0.998556	1	0.942346	0.994527	1
CAMK2B	0.808697	0.573719	0.0357599	0.0607273	1	-0.0195144	-0.00996307	0.0132871	-0.00924932	0.0327049	0.998556	1	0.70614	0.810568	1
CAMK2D	0.987215	0.846414	0.471267	0.332255	0.166284	0.00863725	0.018468	0.00547076	-0.00863516	0.0571923	0.998556	1	0.943131	0.942443	1
CAMK2G	0.491229	1	0.620883	0.845128	1	0.00817154	-0.0421179	0.00477158	-0.00532896	-0.00234566	0.998556	1	0.966565	0.993804	1
CAMK2N1	0.945954	0.154179	0.907983	0.611682	1	0.00438271	0.0586083	0.00260422	-0.00514975	0.0494515	0.998556	1	0.994706	0.978266	1
CAMK2N2	0.8584	0.549733	0.0921047	0.148836	0.050657	-0.000252494	-0.033073	-0.00994772	0.00822347	0.0895495	0.998556	1	0.783919	0.882566	1
CAMK4	0.547171	0.908944	0.703963	0.496789	1	-0.0119663	-0.000511074	-0.00446549	0.00630178	-0.0448321	0.998556	1	0.975369	0.968169	1
CAMKK1	0.806255	0.264816	0.0849821	0.158112	0.745484	-0.0050309	0.0225887	-0.00711905	0.00639788	0.0167814	0.998556	1	0.776093	0.884689	1
CAMKK2	0.890573	0.550708	0.423634	0.59485	0.341873	0.00480568	-0.0348657	0.00265354	-0.00160682	-0.0315513	0.998556	1	0.936231	0.975926	1
CAMKMT	0.688291	0.738826	0.59529	0.556215	1	0.0108483	-0.0214531	0.00314364	-0.00354268	-0.0653156	0.998556	1	0.965408	0.975438	1
CAMKV	0.14156	0.457932	0.448404	0.300062	0.539761	-0.0228158	0.0210538	-0.0100777	0.0115637	0.00647052	0.998556	1	0.942185	0.938421	1
CAMLG	0.123334	1	0.591511	0.169443	0.84605	-0.0556351	-0.107016	-0.0113059	0.022614	-0.0381166	0.998556	1	0.965408	0.890117	1
CAMP	0.357425	0.761842	0.568611	0.59328	0.0264553	0.0202975	0.00429095	-0.00101073	0.000923212	-0.0874085	0.998556	1	0.964356	0.975926	1
CAMSAP1	0.855541	1	0.356643	0.420429	0.617773	0.00335783	-0.084215	0.00266779	-0.00301476	0.026176	0.998556	1	0.925237	0.958262	1
CAMSAP2	0.896737	0.620586	0.186059	0.236322	1	0.0033637	-0.0230192	0.00890227	-0.00844818	-0.000654934	0.998556	1	0.857425	0.921139	1
CAMSAP3	0.657135	0.173296	0.267374	0.289539	0.596444	-0.0156218	0.0721621	0.00146907	-0.00132157	-0.0329134	0.998556	1	0.902858	0.938421	1
CAMTA1	0.769168	0.355928	0.938893	0.895091	1	-0.00247565	-0.0303745	-0.00193663	0.0014756	0.134176	0.998556	1	0.997917	0.995375	1
CAMTA2	0.263052	0.0759966	0.170356	0.618357	0.701771	-0.0173985	-0.0854333	0.00249759	0.00267836	0.00418462	0.998556	1	0.849046	0.978896	1
CAND1	0.196964	1	0.140202	0.0271565	1	-0.0636418	-0.144204	-0.0180682	0.0320354	-0.151124	0.998556	1	0.827132	0.742409	1
CAND2	0.95231	0.396697	0.0139149	0.0418698	1	0.00719961	0.0359666	-0.0210288	0.0169727	0.0163265	0.998556	1	0.595129	0.78016	1
CANT1	0.981646	0.167792	0.811948	0.826036	1	0.0107304	0.0423345	-0.00486967	0.000561343	0.113507	0.998556	1	0.98816	0.991124	1
CANX	0.139532	0.630946	0.817156	0.869964	0.32092	-0.0247764	0.00992112	0.00717018	-0.00401616	0.0390791	0.998556	1	0.988187	0.995375	1
CAP1	0.897078	0.6002	0.573382	0.585074	0.678954	-0.00935266	0.0651859	-0.0193642	0.0198433	-0.116745	0.998556	1	0.964356	0.975926	1
CAP2	0.104505	0.39762	0.969801	0.464969	0.292623	0.029954	-0.04214	-0.00109096	-0.00280449	0.0422902	0.998556	1	0.998807	0.960839	1
CAPG	0.740355	1	0.707034	0.624039	0.00475432	0.00392308	0.0417076	0.00261032	-0.000236958	-0.168178	0.998556	1	0.975369	0.978896	1
CAPN1	0.269587	0.194503	0.518068	0.918711	1	-0.0206825	-0.0725551	-0.000997049	0.00440315	0.0603308	0.998556	1	0.955099	0.996173	1
CAPN10	0.958713	0.938571	0.557982	0.554895	0.592564	0.00469177	-0.00366254	0.00696764	-0.0080747	0.041761	0.998556	1	0.963043	0.975438	1
CAPN11	0.504059	0.356444	0.617955	0.938217	0.429721	0.0204213	0.0355727	-0.014408	0.00959543	-0.0380893	0.998556	1	0.965889	0.997421	1
CAPN12	0.871058	1	0.275551	0.3142	0.344732	-0.00584475	-0.0247496	0.00676723	-0.00670432	0.0771334	0.998556	1	0.904058	0.940003	1
CAPN13	0.0351927	0.19335	0.915587	0.527162	0.951204	0.028277	-0.0288002	-0.00110777	-0.00268269	-0.00818855	0.998556	1	0.995062	0.971464	1
CAPN14	0.342799	0.648084	0.412015	0.220651	1	-0.0130067	0.0138094	-0.00747336	0.00932003	-0.0309098	0.998556	1	0.935613	0.911862	1
CAPN15	0.483945	0.570489	0.307404	0.282167	1	-0.0171034	0.00620229	-0.0142641	0.0151183	0.0693187	0.998556	1	0.916245	0.936467	1
CAPN2	0.611774	0.966552	0.593928	0.345731	0.190738	0.0141506	0.00569773	0.0041072	-0.00730479	0.0475525	0.998556	1	0.965408	0.943063	1
CAPN3	0.571746	0.821404	0.897012	0.887405	1	0.0062386	-0.0143	-0.0028137	0.00183933	0.00621189	0.998556	1	0.993101	0.995375	1
CAPN5	0.764632	0.952293	0.080592	0.193834	1	0.0102066	0.0148934	-0.0188525	0.0145158	0.0943925	0.998556	1	0.775349	0.9006	1
CAPN7	0.656901	0.412507	0.542761	0.266667	1	0.0117527	0.0282279	-0.00138205	-0.00252614	0.0747256	0.998556	1	0.958039	0.928697	1
CAPN9	0.228676	1	0.0811332	0.0364579	0.34994	-0.0233505	-0.0450372	-0.0127168	0.0146104	0.0660469	0.998556	1	0.776093	0.765529	1
CAPNS1	0.248974	1	0.91737	0.500167	1	0.022515	0.0797198	-0.00240573	-0.00246811	0.0400995	0.998556	1	0.995616	0.969094	1
CAPNS2	0.218199	0.484204	0.101628	0.354136	0.890888	-0.0319586	-0.0353142	0.0124425	-0.00688533	0.0165569	0.998556	1	0.788763	0.943596	1
CAPRIN1	0.700552	0.647761	0.289428	0.305775	0.844937	-0.026073	0.0412833	-0.0126775	0.0160159	-0.0873152	0.998556	1	0.906518	0.939105	1
CAPRIN2	0.162014	0.850958	0.764131	0.793753	0.95556	-0.0305483	0.00299217	0.0110803	-0.00634522	-0.00689711	0.998556	1	0.981353	0.989927	1
CAPS	0.769338	0.476753	0.875116	0.480978	0.243365	0.0079293	0.0236231	-0.00444812	-0.000575277	0.0626979	0.998556	1	0.991861	0.963538	1
CAPS2	0.00535175	0.0936726	0.153257	0.608961	0.725042	-0.0436608	-0.0404231	0.00903178	0.00206914	-0.0211259	0.787843	1	0.833021	0.978266	1
CAPSL	0.899452	1	0.344166	0.511924	0.526257	0.0015632	-0.0497279	-0.00313514	0.00368039	-0.02858	0.998556	1	0.921548	0.97033	1
CAPZA1	0.794242	0.497644	0.0485586	0.080326	0.278668	-0.0141361	0.0298844	0.0119678	-0.00928511	-0.0891494	0.998556	1	0.730236	0.829459	1
CAPZA2	0.241416	0.637248	0.115424	0.389468	1	0.0270112	-0.0199552	-0.0047423	-0.000650206	0.105172	0.998556	1	0.807945	0.953767	1
CAPZA3	0.191902	0.498051	0.982461	0.489412	1	0.0329979	0.0405384	-0.00613268	7.8536394802986e-05	0.00652132	0.998556	1	0.998807	0.966974	1
CAPZB	0.854414	0.657216	0.414731	0.476383	1	-0.00463057	-0.0814479	-0.0637139	0.0626743	-0.0386599	0.998556	1	0.935703	0.962622	1
CARD10	0.679009	1	0.340278	0.241728	1	-0.0120981	-0.0994208	-0.00558513	0.00755429	0.021343	0.998556	1	0.919573	0.925921	1
CARD11	0.680075	0.881611	0.120404	0.171991	1	-0.00604407	0.0190731	0.0171543	-0.0163781	0.0571381	0.998556	1	0.811711	0.890839	1
CARD14	0.0650422	0.430345	0.228929	0.745098	0.302803	0.0311497	0.0235943	-0.00728551	0.00214031	-0.0304301	0.998556	1	0.884441	0.987297	1
CARD16	0.292611	0.18929	0.184425	0.200262	1	-0.0161435	0.0540591	-0.010602	0.00917116	0.127806	0.998556	1	0.854876	0.906179	1
CARD17	0.979026	0.75752	0.813154	0.738129	1	0.000181622	-0.0209773	0.00560804	-0.00418568	-0.0168275	0.998556	1	0.98816	0.987297	1
CARD18	0.577488	0.35632	0.348273	0.714579	1	-0.00803796	-0.0278458	0.00696812	-0.00371478	-0.0270119	0.998556	1	0.922423	0.984407	1
CARD19	0.31828	1	0.472346	0.233494	0.796082	-0.0211574	NA	-0.00435007	0.00794797	-0.0076875	0.998556	1	0.943224	0.919148	1
CARD6	0.197972	0.198115	0.791697	0.216208	0.395606	0.0219937	0.0571777	-0.00339831	-0.00317017	0.0445729	0.998556	1	0.985799	0.909022	1
CARD8	0.996175	1	0.73684	0.824069	1	0.00222568	-0.0483787	0.000875777	-0.000703635	0.0270093	0.999288	1	0.977554	0.991124	1
CARD9	0.675965	1	0.159496	0.18186	0.540364	0.00129195	0.0351042	-0.0113525	0.00926998	0.0272222	0.998556	1	0.839766	0.894506	1
CARF	0.0408947	0.56395	0.167789	0.555405	0.114893	-0.0381205	0.0417992	0.0085867	-0.00353306	0.115829	0.998556	1	0.848203	0.975438	1
CARHSP1	0.275893	0.0339268	0.99425	0.416607	0.356371	-0.0176627	-0.0755369	0.0022623	0.00257777	0.0443273	0.998556	1	0.999251	0.958262	1
CARM1	0.98893	0.396221	0.0576942	0.0520893	1	-0.0307408	0.0491658	0.00554187	-0.00172352	-0.00877147	0.998556	1	0.735956	0.792299	1
CARMIL1	0.593472	0.480037	0.771717	0.978202	0.645318	0.0111318	-0.00852324	-0.00998706	0.00652481	0.0118962	0.998556	1	0.981353	0.998512	1
CARMIL2	0.277515	0.97157	0.421731	0.184605	0.623136	-0.0155602	-0.00932436	-0.0109696	0.0131135	-0.0161105	0.998556	1	0.936231	0.897275	1
CARMIL3	0.20181	0.50808	0.99161	0.439686	0.689847	-0.0282953	-0.0196917	-0.00335738	0.00853614	-0.0153487	0.998556	1	0.998932	0.958262	1
CARNMT1	0.705351	0.301995	0.488312	0.499273	1	0.00591395	-0.0320958	0.0032238	-0.00339176	0.00970779	0.998556	1	0.947648	0.968403	1
CARNS1	0.0753412	0.598423	0.489046	0.218138	1	-0.0434335	0.0331597	-0.0167262	0.0208234	-0.00116356	0.998556	1	0.948228	0.911495	1
[truncated: 14,385 more rows]

## Sheet: Source Data 1E
ancestry	num_genes
afr	24
amr	3
eas	18
eur	17
sas	1

## Sheet: Source Data 2AB
gene	snp	pval	fdr	num_alleles_afr	num_alleles_eas	num_alleles_eur	num_alleles_admixed	num_alleles_total	afr_allele_fraction	eas_allele_fraction	eur_allele_fraction	admixed_allele_fraction	total_allele_fraction
ABHD5	chr19:10327278:A:G	9.99055e-08	1	25	181	350	16	574	0.625	0.437198	0.455729	0.4	0.453397
ATOH1	chr6:117239254:T:C	1.85815e-26	3.06468247778513e-18	40	414	768	38	1264	1	1	1	0.95	0.99842
ATP6V0E1	chr2:15148916:G:A	5.42604e-12	0.000720029	2	24	1	0	27	0.05	0.057971	0.00130208	0	0.021327
CAAP1	chr9:26820990:G:A	1.60688e-07	1	4	7	11	0	22	0.1	0.0169082	0.0143229	0	0.0173776
CCDC74B	chr3:70154405:A:C	2.08891e-07	1	2	0	335	9	346	0.05	0	0.436198	0.225	0.273302
CDKN2B	chr9:21986219:C:T	1.63496e-15	2.69657092477979e-07	15	69	138	9	231	0.375	0.166667	0.179688	0.225	0.182464
CHGB	chr9:11249446:A:G	1.23941e-08	0.769893	9	156	245	8	420	0.225	0.376812	0.31901	0.2	0.331754
CLSPN	chr1:35775729:T:C	1.75955e-30	9.67353201443519e-23	15	95	663	24	798	0.375	0.229469	0.863281	0.6	0.630332
DDX47	chr12:12814330:C:G	2.84331e-27	4.29782071999013e-19	9	218	207	14	452	0.225	0.52657	0.269531	0.35	0.35703
DEFB108B	chr11:71839669:G:C	2.57608e-16	1.0069258668636e-08	4	130	466	24	625	0.1	0.31401	0.606771	0.6	0.493681
DMRTA1	chr9:22525700:G:A	1.03272e-15	1.12273281472986e-07	30	360	699	35	1128	0.75	0.869565	0.910156	0.875	0.890995
DND1	chr17:46284989:A:G	4.20586e-23	3.60103322882764e-15	2	0	164	4	171	0.05	0	0.213542	0.1	0.135071
ECD	chr10:73102289:C:A	6.49842e-42	1.20626588442411e-34	10	125	55	7	198	0.25	0.301932	0.0716146	0.175	0.156398
EEF2	chr19:3997016:C:G	7.61275e-23	3.41834599456874e-15	15	26	85	5	133	0.375	0.0628019	0.110677	0.125	0.105055
ELAVL2	chr9:23567265:A:G	1.15818e-11	0.00191021	12	49	63	10	134	0.3	0.118357	0.0820312	0.25	0.105845
FCGR3A	chr1:161637565:G:T	2.21847e-15	2.23827047443491e-07	20	149	494	16	683	0.5	0.359903	0.643229	0.4	0.539494
HACD4	chr5:9547361:C:T	2.39483e-08	1	0	11	8	1	20	0	0.02657	0.0104167	0.025	0.0157978
IFNA14	chr9:21340131:A:G	5.72238e-09	0.534547	12	38	77	8	135	0.3	0.0917874	0.10026	0.2	0.106635
IFNA16	chr9:21340374:A:C	7.72563e-11	0.0126839	6	38	78	8	130	0.15	0.0917874	0.101562	0.2	0.102686
IFNA4	chr9:21340131:A:G	3.638e-08	1	12	38	77	8	135	0.3	0.0917874	0.10026	0.2	0.106635
IFNA6	chr9:21338127:A:C	2.52231e-10	0.0416009	9	19	22	3	53	0.225	0.0458937	0.0286458	0.075	0.0418641
IFNA8	chr9:21606567:C:A	1.20717e-11	0.00130786	5	47	88	8	148	0.125	0.113527	0.114583	0.2	0.116904
IFNB1	chr6:38214637:C:T	5.94464e-08	1	0	16	0	0	16	0	0.0386473	0	0	0.0126382
IFNE	chr9:21340131:A:G	5.93298e-13	9.78537784734796e-05	12	38	77	8	135	0.3	0.0917874	0.10026	0.2	0.106635
IFNK	chr9:27471660:T:G	9.4857e-09	1	38	402	757	37	1238	0.95	0.971014	0.985677	0.925	0.977883
INCENP	chr7:364668:A:G	2.32897e-07	1	25	47	34	14	120	0.625	0.113527	0.0442708	0.35	0.0947867
IZUMO3	chr8:13455585:C:T	4.75579e-10	0.0427433	0	8	1	2	11	0	0.0193237	0.00130208	0.05	0.00868878
KLHL1	chr1:230980609:C:T	1.25629e-08	1	0	1	7	1	9	0	0.00241546	0.00911458	0.025	0.007109
MDN1	chr6:89776606:T:C	2.93073e-28	1.44128821609895e-20	5	7	117	5	134	0.125	0.0169082	0.152344	0.125	0.105845
MOB3B	chr8:4343846:G:C	1.09489e-08	1	35	359	624	35	1057	0.875	0.86715	0.8125	0.875	0.834913
MTAP	chr9:21925164:A:C	4.14323e-08	1	28	70	127	17	244	0.7	0.169082	0.165365	0.425	0.192733
NOMO2	chr10:77700090:AAAT:A	1.49532e-07	1	4	218	120	8	350	0.1	0.52657	0.15625	0.2	0.276461
NPHS1	chr1:73819660:G:A	1.70058e-16	2.80479925090646e-08	1	0	13	0	14	0.025	0	0.0169271	0	0.0110585
NUP133	chr6:154950874:C:A	1.56764e-08	1	12	2	3	4	21	0.3	0.00483092	0.00390625	0.1	0.0165877
NUS1	chr1:109297547:C:T	1.46409e-15	2.41475175249599e-07	0	0	16	0	16	0	0	0.0208333	0	0.0126382
PEX11A	chr15:89683716:C:A	6.00849e-10	0.0233659	16	157	518	26	718	0.4	0.379227	0.674479	0.65	0.567141
QRICH2	chr17:76295652:T:G	1.96604e-16	1.2573145128614e-08	30	261	242	16	553	0.75	0.630435	0.315104	0.4	0.436809
RESP18	chr2:219320135:G:A	3.75732e-34	6.63556850774503e-27	37	81	247	24	392	0.925	0.195652	0.321615	0.6	0.309637
RFPL1	chr22:32374007:G:A	1.23009e-14	1.46199635304094e-07	3	204	32	0	239	0.075	0.492754	0.0416667	0	0.188784
RHD	chr1:25235176:G:A	5.42753e-31	4.80794690300364e-23	2	8	260	10	283	0.05	0.0193237	0.338542	0.25	0.223539
RHOB	chr8:101788939:GGTT:G	3.28107e-15	4.38789828828345e-07	6	0	0	5	11	0.15	0	0	0.125	0.00868878
RPL8	chr10:93847065:G:A	1.78951e-16	1.47573660383211e-08	0	0	10	0	10	0	0	0.0130208	0	0.00789889
RPS5	chr19:58384583:C:G	4.77614e-38	6.73087166904777e-30	4	133	53	6	196	0.1	0.321256	0.0690104	0.15	0.154818
SART1	chr11:65965922:C:T	8.74517e-18	1.44235768179384e-09	9	80	395	18	505	0.225	0.193237	0.514323	0.45	0.398894
SRP14	chr15:40035497:C:G	2.26798e-34	1.87031148345589e-26	3	4	146	1	154	0.075	0.00966184	0.190104	0.025	0.121643
TEK	chr9:27336435:T:A	3.53287e-11	0.00582683	11	12	22	3	48	0.275	0.0289855	0.0286458	0.075	0.0379147
TUT1	chr11:62578659:C:T	8.05409e-46	1.32837653028574e-37	0	0	74	2	76	0	0	0.0963542	0.05	0.0600316
UGT2B17	chr4:68472593:A:G	7.5304e-10	0.0447723	12	291	318	19	641	0.3	0.702899	0.414062	0.475	0.506319
ZNF407	chrX:91511026:A:G	1.64473e-09	0.114495	4	4	4	0	13	0.1	0.00966184	0.00520833	0	0.0102686

## Sheet: Source Data 2C
gene	top_snp_chr	top_snp_pos	fdr	tss_chr	tss_pos	tss_strand	distance_to_tss	prox_or_dist
ABHD5	chr19	10327278	1	chr3	43690870	+	1000001	distal
ATOH1	chr6	117239254	3.06468247778513e-18	chr4	93828753	+	1000001	distal
ATP6V0E1	chr2	15148916	0.000720029	chr5	172983771	+	1000001	distal
CAAP1	chr9	26820990	1	chr9	26892802	-	71812	proximal
CCDC74B	chr3	70154405	1	chr2	130145134	-	1000001	distal
CDKN2B	chr9	21986219	2.69657092477979e-07	chr9	22009313	-	23094	proximal
CHGB	chr9	11249446	0.769893	chr20	5911510	+	1000001	distal
CLSPN	chr1	35775729	9.67353201443519e-23	chr1	35769978	-	5751	proximal
DDX47	chr12	12814330	4.29782071999013e-19	chr12	12813346	+	984	proximal
DEFB108B	chr11	71839669	1.0069258668636e-08	chr11	71833200	+	6469	proximal
DMRTA1	chr9	22525700	1.12273281472986e-07	chr9	22446824	+	78876	proximal
DND1	chr17	46284989	3.60103322882764e-15	chr5	140673576	-	1000001	distal
ECD	chr10	73102289	1.20626588442411e-34	chr10	73168095	-	65806	proximal
EEF2	chr19	3997016	3.41834599456874e-15	chr19	3985463	-	11553	proximal
ELAVL2	chr9	23567265	0.00191021	chr9	23822555	-	255290	proximal
FCGR3A	chr1	161637565	2.23827047443491e-07	chr1	161550103	-	87462	proximal
HACD4	chr5	9547361	1	chr9	21031640	-	1000001	distal
IFNA14	chr9	21340131	0.534547	chr9	21240005	-	100126	proximal
IFNA16	chr9	21340374	0.0126839	chr9	21217311	-	123063	proximal
IFNA4	chr9	21340131	1	chr9	21187599	-	152532	proximal
IFNA6	chr9	21338127	0.0416009	chr9	21350887	-	12760	proximal
IFNA8	chr9	21606567	0.00130786	chr9	21409117	+	197450	proximal
IFNB1	chr6	38214637	1	chr9	21077942	-	1000001	distal
IFNE	chr9	21340131	9.78537784734796e-05	chr9	21482313	-	142182	proximal
IFNK	chr9	27471660	1	chr9	27524314	+	52654	proximal
INCENP	chr7	364668	1	chr11	62124011	+	1000001	distal
IZUMO3	chr8	13455585	0.0427433	chr9	24545897	-	1000001	distal
KLHL1	chr1	230980609	1	chr13	70108452	-	1000001	distal
MDN1	chr6	89776606	1.44128821609895e-20	chr6	89819794	-	43188	proximal
MOB3B	chr8	4343846	1	chr9	27529814	-	1000001	distal
MTAP	chr9	21925164	1	chr9	21802636	+	122528	proximal
NOMO2	chr10	77700090	1	chr16	16232595	+	1000001	distal
NPHS1	chr1	73819660	2.80479925090646e-08	chr19	35851993	-	1000001	distal
NUP133	chr6	154950874	1	chr1	229508341	-	1000001	distal
NUS1	chr1	109297547	2.41475175249599e-07	chr6	117675469	+	1000001	distal
PEX11A	chr15	89683716	0.0233659	chr15	89690754	-	7038	proximal
QRICH2	chr17	76295652	1.2573145128614e-08	chr17	76307680	-	12028	proximal
RESP18	chr2	219320135	6.63556850774503e-27	chr2	219333177	-	13042	proximal
RFPL1	chr22	32374007	1.46199635304094e-07	chr22	29438583	+	2935424	distal
RHD	chr1	25235176	4.80794690300364e-23	chr1	25272486	+	37310	proximal
RHOB	chr8	101788939	4.38789828828345e-07	chr2	20447074	+	1000001	distal
RPL8	chr10	93847065	1.47573660383211e-08	chr8	144792390	-	1000001	distal
RPS5	chr19	58384583	6.73087166904777e-30	chr19	58387269	+	2686	proximal
SART1	chr11	65965922	1.44235768179384e-09	chr11	65961734	+	4188	proximal
SRP14	chr15	40035497	1.87031148345589e-26	chr15	40039181	-	3684	proximal
TEK	chr9	27336435	0.00582683	chr9	27109141	+	227294	proximal
TUT1	chr11	62578659	1.32837653028574e-37	chr11	62591523	-	12864	proximal
UGT2B17	chr4	68472593	0.0447723	chr4	68568527	-	95934	proximal
ZNF407	chrX	91511026	0.114495	chr18	74630963	+	1000001	distal

## Sheet: Source Data 2D
eqtl_pval	eqtl_diff_exp	gene	snp	eqtl_fdr	abs_diff_exp	sig_flag
3.29507477432879e-51	-2.48224	MTAP	chr9:21925164:A:C	7.23206509449039e-49	2.48224	sig
1.02003004761051e-34	-1.95091	CDKN2B	chr9:21986219:C:T	1.11938638845579e-32	1.95091	sig
2.84621860744297e-34	-2.60204	CAAP1	chr9:26820990:G:A	2.08230360481681e-32	2.60204	sig
2.17358813557142e-10	-0.590766	IFNE	chr9:21340131:A:G	1.19265357857217e-08	0.590766	sig
0.000249974	0.395407	CCDC74B	chr3:70154405:A:C	0.0109729	0.395407	sig
0.000995568	0.352031	DMRTA1	chr9:22525700:G:A	0.036418	0.352031	sig
0.00163169	0.293092	CLSPN	chr1:35775729:T:C	0.0483064	0.293092	sig
0.00176075	-0.414461	ELAVL2	chr9:23567265:A:G	0.0483064	0.414461	sig
0.00288806	-0.176803	RHD	chr1:25235176:G:A	0.0704305	0.176803	not_sig
0.0103706	-0.0952328	UGT2B17	chr4:68472593:A:G	0.227616	0.0952328	not_sig
0.0137255	0.0642379	DND1	chr17:46284989:A:G	0.251933	0.0642379	not_sig
0.0137743	-0.422874	ZNF407	chrX:91511026:A:G	0.251933	0.422874	not_sig
0.025091	0.335308	NUS1	chr1:109297547:C:T	0.393357	0.335308	not_sig
0.0246538	-0.0393235	RFPL1	chr22:32374007:G:A	0.393357	0.0393235	not_sig
0.0467353	-0.14896	INCENP	chr7:364668:A:G	0.676704	0.14896	not_sig
0.0493312	-0.150322	PEX11A	chr15:89683716:C:A	0.676704	0.150322	not_sig
0.911728	0.00850419	ABHD5	chr19:10327278:A:G	1	0.00850419	not_sig
1	0	ATOH1	chr6:117239254:T:C	1	0	not_sig
0.519837	0.112372	ATP6V0E1	chr2:15148916:G:A	1	0.112372	not_sig
0.765293	-0.0194648	CHGB	chr9:11249446:A:G	1	0.0194648	not_sig
0.114275	0.0574396	DDX47	chr12:12814330:C:G	1	0.0574396	not_sig
0.728693	-0.000113228	DEFB108B	chr11:71839669:G:C	1	0.000113228	not_sig
0.485123	-0.0468446	ECD	chr10:73102289:C:A	1	0.0468446	not_sig
0.879685	-0.0155183	EEF2	chr19:3997016:C:G	1	0.0155183	not_sig
0.526872	0.00383757	FCGR3A	chr1:161637565:G:T	1	0.00383757	not_sig
0.755482	-0.101639	HACD4	chr5:9547361:C:T	1	0.101639	not_sig
0.971822	-0.00172814	IFNA14	chr9:21340131:A:G	1	0.00172814	not_sig
0.701866	-0.00231832	IFNA16	chr9:21340374:A:C	1	0.00231832	not_sig
0.768375	-0.00127192	IFNA4	chr9:21340131:A:G	1	0.00127192	not_sig
0.559967	-0.00298603	IFNA6	chr9:21338127:A:C	1	0.00298603	not_sig
0.361627	-0.0156143	IFNA8	chr9:21606567:C:A	1	0.0156143	not_sig
0.437082	-0.0452207	IFNB1	chr6:38214637:C:T	1	0.0452207	not_sig
0.722677	0.0205795	IFNK	chr9:27471660:T:G	1	0.0205795	not_sig
0.652455	-0.0296144	IZUMO3	chr8:13455585:C:T	1	0.0296144	not_sig
0.801535	-0.0358188	KLHL1	chr1:230980609:C:T	1	0.0358188	not_sig
0.995885	0.0259576	MDN1	chr6:89776606:T:C	1	0.0259576	not_sig
0.47173	0.0942103	MOB3B	chr8:4343846:G:C	1	0.0942103	not_sig
0.315405	-0.0628691	NOMO2	chr10:77700090:AAAT:A	1	0.0628691	not_sig
0.811913	0.0230619	NPHS1	chr1:73819660:G:A	1	0.0230619	not_sig
0.290273	0.158925	NUP133	chr6:154950874:C:A	1	0.158925	not_sig
0.527009	-0.0193429	QRICH2	chr17:76295652:T:G	1	0.0193429	not_sig
0.174639	0.00188864	RESP18	chr2:219320135:G:A	1	0.00188864	not_sig
0.224849	0.704032	RHOB	chr8:101788939:GGTT:G	1	0.704032	not_sig
0.393476	0.141833	RPL8	chr10:93847065:G:A	1	0.141833	not_sig
0.580625	0.0409427	RPS5	chr19:58384583:C:G	1	0.0409427	not_sig
0.180768	0.0658428	SART1	chr11:65965922:C:T	1	0.0658428	not_sig
0.440193	0.0604918	SRP14	chr15:40035497:C:G	1	0.0604918	not_sig
0.103394	-0.180166	TEK	chr9:27336435:T:A	1	0.180166	not_sig
0.998567	-0.0135654	TUT1	chr11:62578659:C:T	1	0.0135654	not_sig

## Sheet: Source Data 2E
gene_class	expression
all	4.42223
all	0
all	6.37504
all	2.31615
all	3.75596
all	0.0426443
all	1.22033
all	5.64299
all	4.52732
all	4.22805
all	2.57289
all	3.83693
all	5.30561
all	2.09424
all	2.28983
all	0.0840643
all	4.2817
all	5.48575
all	4.7939
all	3.32193
all	5.64126
all	5.67356
all	7.1267
all	0.298658
all	0.0703893
all	0.0976108
all	0.238787
all	4.28983
all	6.59305
all	3.96809
all	0.111031
all	6.63416
all	1.41143
all	0.941106
all	2.79909
all	3.31904
all	3.76022
all	1.60407
all	4.79233
all	3.42223
all	3.78555
all	6.02791
all	0.604071
all	1.0635
all	7.2854
all	2.23573
all	6.10538
all	4.62877
all	7.57395
all	0.137504
all	6.04002
all	5.90977
all	5.40531
all	2.06695
all	5.23649
all	3.47768
all	0.333424
all	3.02148
all	7.18031
all	0.356144
all	0
all	0.83996
all	0.0143553
all	0.0285692
all	4.42694
all	3.99277
all	5.41684
all	0
all	0.0143553
all	5.18706
all	4.76022
all	0.275007
all	4.91217
all	4.20163
all	8.85484
all	3.34625
all	0.807355
all	6.5572
all	3.81762
all	0.0285692
all	0.0976108
all	4.01436
all	4.68594
all	1.01436
all	2.8339
all	5.58376
all	4.86196
all	3.02148
all	2.46989
all	1.72683
all	3.98185
all	3.9222
all	0.62293
all	0.0565835
all	0.0143553
all	3.56316
all	5.02813
all	3.11603
all	0.137504
all	4.40531
all	5.32048
all	0.0426443
all	4.2555
all	4.18982
all	4.78031
all	3.95513
all	0.15056
all	3.91552
all	6.49617
all	3.21568
all	6.0751
all	0.485427
all	0.0143553
all	5.36036
all	5.0343
all	2.42223
all	2.85
all	3.55949
all	0.604071
all	0
all	3.10098
all	0.0565835
all	0
all	4.96855
all	6.23228
all	0
all	4.65306
all	0.163499
all	4.93026
all	0.0976108
all	7.2149
all	0.286881
all	2.14731
all	4.98504
all	4.19219
all	1.59455
all	1.8953
all	4.68145
all	3.51096
all	0.0565835
all	4.12267
all	0.226509
all	3.91648
all	0.0840643
all	6.37608
all	4.82375
all	0.321928
all	5.26303
all	0
all	3.53978
all	4.20242
all	5.57652
all	4.70874
all	0.722466
all	5.3579
all	0.286881
all	2.88557
all	3.3978
all	0
all	5.30597
all	1.37295
all	0
all	0.0840643
all	3.60763
all	0.189034
all	6.78581
all	0
all	5.69738
all	0.0143553
all	0.0143553
all	5.72683
all	0
all	0.333424
all	4.85748
all	0.137504
all	0
all	0.201634
all	0.0285692
all	3.89142
all	0.0285692
all	0.807355
all	4.38888
all	4.19219
all	5.08704
all	0.333424
all	0.918386
all	5.29205
all	4.51286
all	3.14731
all	3.39094
all	0
all	5.21179
all	0.0143553
all	3.27947
all	0.0285692
all	2.38128
all	8.09666
all	0.189034
all	3.14731
all	0.948601
all	0.0285692
all	4.91169
all	5.52732
all	0
all	0
all	0.137504
all	3.92029
all	1.32193
all	6.32966
all	4.77347
all	5.26454
all	2.32769
all	2.1177
all	0.575312
all	5.02503
all	3.40599
all	7.10915
all	3.63691
all	0.0703893
all	3.52105
all	3.25852
all	0.422233
all	3.55949
all	5.04483
all	0.731183
all	5.52763
all	2.90497
all	3.11437
all	6.17353
all	10.951
all	7.82496
all	5.20828
all	3.19219
all	0.0426443
all	0
all	0.687061
all	0
all	2.27798
all	0.226509
all	3.61824
all	5.34979
all	0.594549
all	5.47897
all	4.77716
all	0.422233
all	3.14078
all	4.83895
all	4.58856
all	6.96058
all	7.63198
all	5.29902
all	7.33932
all	0
all	6.09824
all	1.65992
all	1.13093
all	2.71589
all	0.201634
all	4.64501
all	0.0976108
all	3.62877
all	0.124328
all	4.78136
all	0.321928
all	2.90881
all	0.238787
all	3.07724
all	0.137504
all	2.74846
all	4.1914
all	4.46793
all	2.53107
all	0
all	4.65592
all	5.75969
all	3.18903
all	3.1811
all	4.97131
all	0
all	3.30597
all	3.37573
all	3.46597
all	3.80529
all	3.61706
all	0.163499
all	5.37608
all	2.95977
all	5.58346
all	4.18269
all	4.58376
all	7.8399
all	1.78241
all	0.941106
all	3.66789
all	3.91169
all	4.89093
all	5.83213
all	3.9279
all	4.30012
all	0.378512
all	3.32048
all	6.05355
all	2.53107
all	3.82171
all	0.189034
all	0
all	4.23879
all	0.137504
all	4.44692
all	5.55305
all	0.604071
all	2.74201
all	3.64386
all	2.98368
all	0.0426443
all	3.70377
all	0.0143553
all	6.30305
all	0.250962
all	0.0426443
all	4.74201
all	4.64501
all	4.51159
all	1.51096
all	6.80387
all	3.26903
all	0
all	0.454176
all	6.89651
all	5.50398
all	5.32409
all	4.80735
all	1.68257
all	5.62848
all	2.71149
all	3.32193
all	5.09043
all	4.31687
all	5.27687
all	5
all	4.33056
all	1.30451
all	0.0703893
all	6.02481
all	3.85798
all	4.50906
all	3.12598
all	6.26754
all	0.389567
all	7.3175
all	4.84147
all	2.74201
all	4.69766
all	2.96901
all	3.69599
all	4.85947
all	0.443607
all	0.111031
all	5.40633
all	7.2341
all	0.0426443
all	3.85798
all	2.88947
all	0.0285692
all	5.42021
all	0.176323
all	0.526069
all	0.0976108
all	0
all	0
all	5.40429
all	5.67976
all	0.0426443
all	0.85599
all	4.96023
all	3.9279
all	0.226509
all	0.189034
all	4.55827
all	4.62819
all	4.76713
all	0.0285692
all	3.64731
all	0.863938
all	0.0703893
all	4.41954
all	0
all	0.321928
all	1.774
all	0.0840643
all	2.30159
all	2.69822
all	0.0840643
all	3.04963
all	4.10014
all	0.765535
all	3.75809
all	5.28466
all	2.79286
all	1.19535
all	4.0036
all	1.4957
all	4.52544
all	0
all	0.111031
all	2.9982
all	0.189034
all	2.71809
all	3.89336
all	1.49057
all	0
all	3.58015
all	6.24051
all	0
all	0.201634
all	2.4957
all	6.46009
all	3.2032
all	4.87184
all	1.35614
all	6.39832
all	5.95024
all	4.06609
all	4.1102
all	5.1981
all	2.23266
all	3.11437
all	4.45943
all	3.62877
all	5.17433
all	6.94907
all	0.823749
all	2.42492
all	3.50462
all	3.73985
all	3.19061
all	3.79805
all	4.18587
all	3.96625
all	1.85997
all	3.45549
all	4.77294
all	1.17632
all	3.23879
all	2.04963
all	5.2149
all	5.39985
all	5.00764
all	4.24413
all	8.54635
all	3.21723
all	4.42156
all	7.52552
all	1.55582
all	1.75702
all	0.137504
all	3.37295
all	3.67129
all	2.45418
all	0
all	4.91648
all	4.23419
all	1.17632
all	4.14731
all	0.773996
all	5.25965
all	0.632268
all	5.08279
all	5.74255
all	4.84097
all	3.54226
all	5.74416
all	5.00135
all	0.594549
all	0
all	3.96993
all	4.60999
all	6.62615
all	4.76075
all	4.50779
all	0.0143553
all	1.25701
all	7.39523
all	3.65764
all	0.918386
all	3.53978
all	7.22757
all	5.55919
all	2.87578
all	4.70984
all	4.84248
all	2.76341
all	4.32697
all	4.39985
all	5.21762
all	4.39917
all	0.201634
all	4.58015
all	4.62117
all	2.40871
all	4.62234
all	3.88753
all	3.63459
all	1.95606
all	5.00944
all	0
all	11.7788
all	2.38128
all	4.13996
all	3.90111
all	6.5947
all	0
all	4.23649
all	5.79416
all	5.42391
all	4.2211
all	0.970854
all	4.69153
all	5.14812
all	0.0285692
all	6.10287
all	4.98687
all	3.95791
all	5.70487
all	1.37295
all	0
all	0.111031
all	4.38888
all	0
all	0.941106
all	0
all	3.73985
all	6.4733
all	0.0840643
all	6.22342
all	3.14893
all	4.36036
all	4.16591
all	4.89045
all	0.948601
all	4.47508
all	3.7366
all	4.12598
all	5.62848
all	0.0426443
all	5.39232
all	5.49825
all	0.992768
all	3.40599
all	0.0703893
all	1.69153
all	5.46271
all	0.565597
all	3.60763
all	4.57954
all	0
all	4.56742
all	0.0565835
all	5.24375
all	0.0285692
all	2.16993
all	5.19692
all	4.60348
all	3.7137
all	3.27053
all	2.0072
all	5.06005
all	0.0426443
all	3.29719
all	1.25096
all	8.3815
all	0.0703893
all	4.98094
all	3.57773
all	2.65764
all	3.79805
all	0.263034
all	4.21956
all	3.53605
all	0
all	2.25701
all	4.23266
all	4.74362
all	6.29241
all	7.28438
all	0.0143553
all	0
all	0.189034
all	0.298658
all	0.124328
all	4.16189
all	3.8166
all	1.64616
all	0.0703893
all	4.40122
all	0.15056
all	0
all	3.57531
all	7.411
all	3.70377
all	2.28983
all	0.0565835
all	8.22183
all	4.73985
all	3.63923
all	4.0027
all	0.62293
all	0.0703893
all	0
all	2.86987
all	3.53605
all	3.23879
all	5.08619
all	5.95699
all	3.45681
all	1.57531
all	5.1635
all	0.31034
all	3.14731
all	3.9542
all	0.485427
all	0.0840643
all	3.55827
all	3.18587
all	3.06523
all	0.0976108
all	0.0143553
all	6.00988
all	4.20477
all	0.0143553
all	4.09001
all	2.87578
all	4.93026
all	5.95257
all	2.71809
all	3.66903
all	3.16511
all	0.0565835
all	1.9486
all	0.201634
all	5.28503
all	0
all	4.38336
all	3.5373
all	0.871844
all	5.78267
all	4.56803
all	1.19535
all	2.63459
all	3.40599
all	0.659925
all	3.07895
all	5.72819
all	2.41684
all	0
all	0.163499
all	0.333424
all	2.65764
all	6.88056
all	0.124328
all	5.7385
all	4.23419
all	6.81006
all	4.42223
all	0.189034
all	1.49057
all	6.81404
all	2.81558
all	0
all	5.53667
all	2.9222
all	2.51096
all	3.99367
all	3.61117
all	5.50494
all	5.59246
all	0.978196
all	0.137504
all	0.0285692
all	0.0565835
all	4.51854
all	0.0426443
all	4.74362
all	3.78869
all	5.83466
all	4.89045
all	4.26379
all	2.83188
all	4.2149
all	7.08236
all	5.904
all	4.21801
all	4.2854
all	3.6565
all	0.432959
all	4.94251
all	4.48929
all	2.45418
all	5.36001
all	5.12846
all	0.0285692
all	0.137504
all	3.15381
all	0
all	5.10098
all	5.36142
all	1.05658
all	4.85997
all	0.594549
all	0.782409
all	2.43829
all	4.2211
all	4.09677
all	0.176323
all	6.08555
all	5.80452
all	6.72233
all	0.389567
all	0.443607
all	3.75168
all	3.32048
all	3.9364
all	0.124328
all	1.79494
all	3.68032
all	2.01078
all	3.49953
all	4.11103
all	2.16993
all	3.48414
all	0
all	0
all	0.0143553
all	3.87381
all	3.06695
all	2.82171
all	6.59917
all	6.24203
all	0.422233
all	5.30415
all	3.79805
all	3.40463
all	4.73769
all	4.71039
all	4.21801
all	4.78346
all	3.48027
all	1.38405
all	0.0426443
all	5.01569
all	6.05072
all	0.731183
all	0
all	4.51916
all	5.62469
all	1.89918
all	0.0143553
all	0.176323
all	1.26303
all	4.00988
all	1.14405
all	3.91648
all	0.956057
all	4.74039
all	0.0143553
all	3.93168
all	2.69822
all	0.0285692
all	0.0143553
all	7.24003
all	0.704872
all	4.22882
all	1.20163
all	5.42492
all	4.72846
all	3.24336
all	4.29793
all	1.98914
all	2.62994
all	7.11541
all	4.74201
all	0.275007
all	0.226509
all	3.34483
all	4.74578
all	4.43896
all	5.74335
all	3.83592
all	4.07724
all	4.60822
all	0.970854
all	3.99729
all	3.41684
all	1.67807
all	3.95699
all	5.63517
all	4.5656
all	3.8679
all	2.24489
all	3.56071
all	3.06867
all	3.09592
all	1.29866
all	3.28688
all	7.20516
all	1.19535
all	5.47832
all	5.67976
all	4.82782
all	0.226509
all	0.0285692
all	3.29866
all	3.13258
all	5.7148
all	0.0285692
all	0.176323
all	3.58856
all	4.90737
all	5.12019
all	3.70044
all	4.98732
all	0.286881
all	0.124328
all	0
all	2.23879
all	5.96763
all	5.79961
all	0.659925
all	4.59932
all	4.4019
all	3.73552
all	1.07724
all	0
all	5.36702
all	2.44626
all	1.63227
all	6.89954
all	0.226509
all	7.17273
all	4.47379
all	4.37434
all	6.91169
all	3.72901
all	5.25701
all	0.0976108
all	7.78437
all	0.298658
all	2.71809
all	3.46205
all	10.9501
all	3.0321
all	5.52199
all	7.45861
all	6.05224
all	4.41007
all	1.72247
all	0
all	2.48543
all	3.95791
all	4.78973
all	2.51602
all	5.32445
all	5.38957
all	4.48414
all	3.13422
all	4.78921
all	5.77241
all	0.15056
all	3.90977
all	0.0976108
all	0.176323
all	0
all	1.54597
all	0.695994
all	0.389567
all	1.84398
all	4.41886
all	3.17313
all	5.04745
all	6.05528
all	4.70487
all	3.5008
all	6.78542
all	5.37226
all	3.05311
all	3.80012
all	0.111031
all	6.67962
all	3.27053
all	0.15056
all	3.28392
all	5.21257
all	2.28983
all	0.201634
all	0
all	0.31034
all	4.33342
all	3.73118
all	5.66988
all	0.238787
all	4.82782
all	3.12763
all	6.03804
all	4.22805
all	4.45154
all	4.62936
all	2.97636
all	2.65076
all	6.31052
all	6.13935
all	4.63807
all	4.18903
all	5.16108
all	3.75275
all	0.632268
all	0.0143553
all	3.71699
all	4.5373
all	2.53854
all	0.0143553
all	1.56071
all	6.94673
all	4.76022
all	4.59096
all	3.09255
all	7.76514
all	4.66334
all	2.39506
all	6.12866
all	3.68482
all	3.5008
all	0.0285692
all	4.01703
all	3.49697
all	0.731183
all	1.60407
all	3.1127
all	0.201634
all	1.80735
all	4.2555
all	4.58195
all	3.46728
all	4.8089
all	4.40327
all	6.97923
all	2.96532
all	3.05832
all	9.65028
all	1.95233
all	4.04701
all	0.0426443
all	5.67751
all	0.124328
all	3.62761
all	5.79909
all	4.38059
all	5.11894
all	0.389567
all	1.52105
all	1.58496
all	4.36247
all	0
all	6.6311
all	0.0840643
all	5.23496
all	0.0426443
all	0.0703893
all	3.41819
all	4.17951
all	4.5735
all	0.9855
all	3.77926
all	4.11353
all	2.17313
all	4.13422
all	4.36457
all	4.69488
all	0.176323
all	2.74201
all	4.40463
all	0
all	2.33056
all	4.63807
all	1.70044
all	4.25399
all	2.73335
all	0.111031
all	6.43129
all	5.70404
all	5.09677
all	4.90593
all	3.45286
all	3.65191
all	6.65378
all	2.61353
all	5.99277
all	2.46205
all	2.70044
all	3.02503
all	10.2562
all	3.8268
all	5.32121
all	4.20398
all	4.45286
all	0.454176
all	4.02326
all	8.32989
all	4.65821
all	3.56194
all	0.0143553
all	6.09255
all	1.19535
all	1.04963
all	5.67044
all	3.9855
all	0.411426
all	0.0143553
all	4.12928
all	5.43095
all	2.50589
all	4.67751
all	2.78869
all	4.32841
all	1.54597
all	4.33056
all	3.51096
all	5.78581
all	3.75382
all	3.91361
all	4.98459
all	4.49506
all	3.07039
all	4.56803
all	3.28688
all	4.35403
all	4.7366
all	5.41718
all	5.63256
all	0.400538
all	3.83086
all	3.72028
all	7.29554
all	3.66448
all	5.91815
all	0
all	2.98368
all	4.8515
all	0.594549
all	4.90785
all	4.39438
all	4.69377
all	5.37434
all	2.93923
all	0.31034
all	0
all	3.45286
all	0
all	1.65535
all	0.0426443
all	0.0565835
all	0
all	4.22651
all	7.35606
all	5.65964
all	5.53232
all	3.59694
all	2.97453
all	0.0285692
all	0.757023
all	1.73118
all	4.47573
all	0.0703893
all	1.1177
all	0.176323
all	1.48027
all	0.0565835
all	0.356144
all	6.90845
all	3.32481
all	3.55704
all	4.65363
all	4.25096
all	3.60407
all	5.04221
all	6.42962
all	3.41684
all	0.0143553
all	0
all	3.93829
all	4.67638
all	5.85748
all	7.21267
all	2.78031
all	0.321928
all	0.298658
all	0
all	3.95047
all	2.98914
all	3.72247
all	4.6565
all	2.09424
all	0.176323
all	3.94767
all	4.64847
all	4.89336
all	3.43029
all	3.51349
all	4.76924
all	4.83845
all	0.137504
all	4.2032
all	0.0143553
all	5.06996
all	4.43962
all	6.16872
all	3.75382
all	0.0426443
all	1.02857
all	0
all	9.8986
all	1.57046
all	5.42391
all	5.19219
all	2.33056
all	4.81967
all	0.0285692
all	5.12391
all	7.43896
all	3.8748
all	0.0143553
all	0.0143553
all	3.42358
all	4.36737
all	0
all	4.35191
all	5.7412
all	1.98914
all	11.6357
all	7.0608
all	3.65764
all	0
all	2.90111
all	2.13422
all	3.77821
all	1.27501
all	3.20006
all	7.09022
all	4.76924
all	4.97039
all	6.45385
all	5.98482
all	3.63691
all	6.17911
all	5.43229
all	0
all	4.56742
all	6.2651
all	4.62059
all	5.98527
all	0.0426443
all	3.52982
all	0.0143553
all	5.72601
all	0.263034
all	5.88509
all	5.34234
all	3.24641
all	0
all	6.76885
all	2.67807
all	0.286881
all	3.75702
all	4.488
all	0.695994
all	0.0840643
all	2.84599
all	0.871844
all	4.87627
all	6.78359
all	5.91169
all	0
all	4.31832
all	3.53356
all	3.75916
all	2.04963
all	5.55059
all	6.73308
all	4.14323
all	5.03122
all	3.904
all	0.0840643
all	4.81352
all	0.0143553
all	3.26003
all	4.17313
all	7.68138
all	3.66903
all	4.70598
all	1.7866
all	2.01078
all	2.06005
all	5.62322
all	0.163499
all	5.23036
all	0.0703893
all	2.36457
all	5.38059
all	5.16068
all	4.92029
all	5.19259
all	0.0976108
all	5.89579
all	0.0426443
all	1.29278
all	3.93923
all	0.176323
all	2.37851
all	3.774
all	3.92125
all	1.41143
all	4.09255
all	6.68032
all	6.61956
all	0.0565835
all	2.84197
all	3.71589
all	0.669027
all	2.11437
all	4.18349
all	0
all	0.15056
all	0
all	0.565597
all	4.81865
all	4.39232
all	2.42492
all	0.0143553
all	1.07724
all	6.42459
all	4.84398
all	0.773996
all	4.09339
all	6.55167
all	1.88753
all	7.22004
all	0.678072
all	3.41684
all	4.76818
all	0.321928
all	0.0976108
all	5.75168
all	4.50716
all	1.37851
all	0.970854
all	3.75382
all	3.10434
all	5.32265
all	2
all	3.9991
all	2.57289
all	3.87578
all	0.286881
all	5.57531
all	6.03848
all	0.124328
all	3.39094
all	0
all	10.5803
all	0.0143553
all	6.97842
all	2.35332
all	3.80012
all	2.64386
all	0.422233
all	0
all	0.111031
all	0.189034
all	4.71699
all	4.16912
all	6.88557
all	4.77663
all	5.75302
all	2.25399
all	4.68201
all	4.06005
all	3.86096
all	5.86196
all	3.38405
all	3.18269
all	0.0703893
all	5.99707
all	3.91743
all	5.0268
all	0.641546
all	0
all	3.03738
all	2.50843
all	2.85
all	5.71672
all	8.79129
all	4.50208
all	4.36457
all	0
all	0.378512
all	4.02059
all	3.98003
all	6.10748
all	11.3106
all	1.774
all	2.61117
all	0.0143553
all	3.45812
all	5.40633
all	7.44601
all	5.36036
all	2.04264
all	5.19731
all	0.111031
all	0.214125
all	0.0285692
all	5.71397
all	3.70487
all	4.30232
all	5.48671
all	6.43463
all	4.42895
all	3.32481
all	5.04745
all	3.84699
all	4.9814
all	5.43296
all	1.12433
all	3.62877
all	0.250962
all	2.82375
all	1.64155
all	6.03188
all	4.46074
all	5.732
all	1.82375
all	5.63372
all	1.20789
all	2.88557
all	3.03034
all	5.5656
all	3.23266
all	1.63227
all	1.61824
all	1.76977
all	1.65992
all	4.69877
all	5.38612
all	5.5741
all	4.09339
all	0
all	4.13093
all	0.176323
all	0
all	0.378512
all	5.82985
all	5.81762
all	4.30524
all	6.488
all	2.02148
all	5.41616
all	5.26716
all	3.98094
all	4.79494
all	0.0703893
all	0.0143553
all	0
all	6.38819
all	0.0426443
all	5.19022
all	5.97476
all	0.0840643
all	4.49057
all	4.0009
all	4.44692
all	0.0285692
all	4.21179
all	0.0703893
all	7.83807
all	2.67807
all	0.333424
all	3.65421
all	3.49697
all	5.95513
all	4.34056
all	0
all	0.0565835
all	3.96255
all	0
all	0.124328
all	1.65992
all	3.0635
all	0.0976108
all	5.07553
all	4.42358
all	0.757023
all	0.250962
all	1.16993
all	2.9855
all	6.01346
all	4.31107
all	1.90689
all	3.33485
all	4.0993
all	3.53481
all	0
all	6.20809
all	0.0143553
all	7.46246
all	0.757023
all	1.52105
all	4.35896
all	1.87971
all	0
all	0
all	0
all	0.163499
all	6.32715
all	7.06652
all	5.47962
all	1.60881
all	2.94486
all	0.0143553
all	4.54844
all	0.0565835
all	3.0635
all	6.61941
all	0.275007
all	0
all	0.903038
all	4.39575
all	3.27202
all	0.214125
all	0.0426443
all	0.0703893
all	4.95606
all	3.22651
all	1.61824
all	1.7137
all	7.27482
all	2.10434
all	0.687061
all	4.3147
all	1.03562
all	4.08576
all	5.49442
all	1.61353
all	1.38405
all	0.807355
all	3.46597
all	0.0703893
all	4.55213
all	2
all	7.27761
all	5.73525
all	1.4957
all	0
all	6.19535
all	0.0143553
all	3.15543
all	5.08576
all	6.44774
all	6.01413
all	5.15947
all	0.0285692
all	0.687061
all	4.44493
all	3.86493
all	5.53263
all	0.0285692
all	1.62293
all	0.111031
all	5.15947
all	2.48543
all	0.0565835
all	0
all	1.38405
all	3.70819
all	4.79129
all	0.214125
all	4.77873
all	0
all	2.79077
all	1.66903
all	0
all	0.0565835
all	3.73552
all	5.2407
all	0.0285692
all	0.298658
all	0.0703893
all	3.2032
all	4.73173
all	4.15543
all	6.11707
all	3.72465
all	9.51063
all	3.03914
all	4.92362
all	0.545968
all	0
all	5.00854
all	2.65076
all	2.4489
all	2.25399
all	1.09761
all	0.137504
all	0.176323
all	2.18903
all	3.62527
all	0.0143553
all	0.0565835
all	6.6953
all	3.47249
all	2.57046
all	1.37851
all	0.137504
all	0
all	0.0976108
all	5.14078
all	2.78869
all	3.14241
all	2.59455
all	0.0426443
all	2.4957
all	3.82069
all	5.17233
all	4.06781
all	5.07125
all	0
all	1.42223
all	0.124328
all	0.0285692
all	0.163499
all	5.67525
all	2.26003
all	2.7866
all	0.124328
all	3.5008
all	4.07724
all	0.124328
all	0.0840643
all	4.16752
all	7.43746
all	0
all	1.30451
all	4.91456
all	4.17153
all	3.73552
all	2.80529
all	0.0143553
all	0.321928
all	2.55336
all	3.47897
all	0.163499
all	1.65535
all	2.87578
all	5.44261
all	3.54226
all	0
all	6.74833
all	0.0565835
all	4.51979
all	5.77268
all	3.43429
all	6.5256
all	4.85649
all	0.0143553
all	3.49185
all	2.42223
all	5.07425
all	3.48156
all	3.55827
all	3.67243
all	2.08746
all	0.124328
all	5.66534
all	5.92196
all	2.18269
all	5.54566
all	4.20555
all	3.15704
all	2.95791
all	2.60644
all	3.81865
all	4.54597
all	3.20006
all	0
all	3.34908
all	3.9364
all	2.56803
all	1.15056
all	1.85997
all	2.59455
all	2.8339
all	2.28983
all	10.4628
all	5.71727
all	5.4353
all	4.74792
all	4.06781
all	5.66988
all	5.2502
all	6.29591
all	3.46989
all	3.20789
all	0.189034
all	3.32193
all	9.33331
all	8.0486
all	2.17951
all	0.0565835
all	5.20516
all	7.8653
all	0.189034
all	1.82782
all	5.03298
all	0
all	2.78869
all	4.48671
all	0.526069
all	3.03034
all	6.27891
all	0.0703893
all	6.52325
all	3.32481
all	5.22072
all	7.73573
all	4.26078
all	2.33914
all	4.51791
all	5.76818
all	0
all	3.58376
all	2.07039
all	4.1635
all	4.71534
all	2.67582
all	4.97223
all	2.72683
all	4.41346
all	0.847997
all	4.47379
all	3.64501
all	0.903038
all	0.765535
all	0.275007
all	2.57773
all	7.011
all	4.8802
all	4.59216
all	7.11218
all	0.356144
all	4.97636
all	4.94064
all	1.24489
all	4.08576
all	3.52857
all	5.00988
all	4.74739
all	4.06695
all	3.93734
all	5.23381
all	4.08746
all	4.29205
all	7.20506
all	5.07168
all	6.27705
all	4.27947
all	0.0840643
all	4.66221
all	3.83895
all	0.0426443
all	5.92719
all	0
all	3.74739
all	3.1177
all	5.78084
all	6.43212
all	0.0976108
all	2.86987
all	0.250962
all	0.15056
all	5.10601
all	7.23754
all	1.76553
all	6.21412
all	0.137504
all	3.65306
all	0.0565835
all	1.25701
all	6.01033
all	3.83895
all	4.1819
all	0.0285692
all	0.0143553
all	3.04789
all	4.42021
all	5.59395
all	1.51096
all	5.80864
all	0.356144
all	10.8836
all	6.55013
all	7.24232
all	3.26454
all	5.67299
all	0.0976108
all	0.0285692
all	4.9528
all	4.53481
all	7.40122
all	4.66959
all	0.0565835
all	1.57531
all	0
all	2.80941
all	0.333424
all	5.63459
all	3.75489
all	4.69988
all	6.08044
all	3.26153
all	2.16027
all	7.5601
all	0.722466
all	3.53854
all	7.25955
all	3.53107
all	9.51175
all	5.51633
all	1.1375
all	0.15056
all	6.00045
all	1.30451
all	6.21529
all	0.0840643
all	4.30743
all	5.11562
all	2.53356
all	4.1416
all	0.400538
all	3.54967
all	5.16792
all	0.124328
all	3.12433
all	5.64962
all	7.72806
all	4.56925
all	2.68032
all	4.46858
all	2.33628
all	0
all	6.49905
all	4.45943
all	4.06523
all	0.0143553
all	4.28392
all	5.52388
all	3.72028
all	0.356144
all	1.68706
all	5.33914
all	0.333424
all	3.20163
all	0.432959
all	5.0751
all	0
all	2.79701
all	3.9514
all	3.58496
all	0
all	7.95344
all	6.22843
all	2.11437
all	2.11103
all	2.95233
all	0.9855
all	0.0565835
all	3.94392
all	1.97453
all	0
all	5.81224
all	3.2555
all	8.95803
all	0.956057
all	6.79364
all	10.4605
all	0
all	4.90352
all	0.275007
all	4.06178
all	3.30451
all	6.39575
all	3.50208
all	3.46858
all	6.60288
all	1.45418
all	4.13996
all	0.176323
all	0
all	2.81147
all	3.16672
all	5.39849
all	11.4144
all	6.09402
all	0.9855
all	0.0143553
all	2.70044
all	4.41481
all	0.31034
all	7.28059
all	0
all	3.54102
all	7.11301
all	0
all	8.58556
all	5.36737
all	7.34864
all	3.84699
all	4.853
all	0.956057
all	0.0565835
all	3.52356
all	1.23266
all	0.0565835
all	7.95565
all	2.97085
all	3.22497
all	6.10978
all	0.400538
all	7.47143
all	1.15056
all	6.65033
all	2.24793
all	4.68201
all	2.12763
all	0.400538
all	4.07553
all	3.76129
all	4.16993
all	5.22381
all	6.09381
all	3.76022
all	5.77926
all	6.22072
all	5.23955
all	4.19692
all	0.0703893
all	3.88069
all	6.42543
all	8.00602
all	6.66107
all	5.77637
all	3.30743
all	5.5472
all	0.0976108
all	0.505891
all	0
all	4.20555
all	3.67356
all	3.95884
all	5.851
all	0
all	6.40939
all	3.08576
all	0.0426443
all	0.189034
all	2.31034
all	4.13832
all	4.87676
all	2.97085
all	4.15785
all	7.15735
all	0
all	2.97085
all	3.55213
all	4.87332
all	2.89918
all	3.69822
all	6.77965
all	5.68734
all	4.58676
all	4.19377
all	3.69042
all	0.757023
all	4.57652
all	2.09761
all	4.08321
all	3.46467
all	0.0703893
all	4.19613
all	3.62761
all	0.214125
all	4.13093
all	0.0703893
all	0.963474
all	6.44741
all	0.163499
all	0
all	6.80645
all	2.15381
all	5.81558
all	0
all	0.575312
all	5.29094
all	4.80684
all	0.464668
all	4.09001
all	0
all	6.35632
all	4.26828
all	0.238787
all	6.55244
all	0.238787
all	5.1014
all	0
all	2.926
all	0.956057
all	5.8339
all	5.13463
all	0.536053
all	0
all	0
all	4.21956
all	0.137504
all	0.594549
all	0.0565835
all	4.90256
all	0.137504
all	3.13258
all	0
all	7.51649
all	4.5509
all	5.16229
all	0.0426443
all	0
all	0
all	0.941106
all	4.8485
all	1.32769
all	4.67582
all	5.32912
all	3.66448
all	5.69544
all	9.36809
all	0.0703893
all	6.50192
all	5.23266
all	4.41075
all	1.17632
all	4.85599
all	0
all	0
all	1.04264
all	3.94205
all	3.62176
all	3.86888
all	0.863938
all	5.98596
all	0.124328
all	7.15178
all	1.66448
all	6.90785
all	10.3707
all	2.8339
all	0.0840643
all	3.96347
all	3.34341
all	2.11437
all	4.19061
all	3.97545
all	1.926
all	2.81352
all	5.12722
all	5.19535
all	6.89312
all	0.137504
all	0
all	5.56894
all	4.71809
all	4.77241
all	2.03562
all	4.79181
all	0
all	0.0285692
all	0
all	5.46238
all	3.08916
all	4.88996
all	5.59096
all	4.95513
all	0
all	4.04876
all	5.00764
[truncated: 18,471 more rows]

## Sheet: Source Data 3A
sgrna	gene	guide_chr	guide_start_pos	guide_end_pos	eur_median	eas_median	pval	fdr	differential	snp_status
CTTGAACCTGAAACCAACAG	CLSPN	chr1	35760341	35760363	-0.640573	0.253278	2.55774372373247e-46	3.04209655916411e-43	-0.893851	1
GTGGCTTGAGGAAATCCAAG	INCENP	chr11	62128256	62128279	-0.874099	-1.52279	3.08044301060884e-16	1.83188898018277e-13	0.648686	1
GCTGTGTCTCCGGAAACTCG	RHD	chr1	25284621	25284643	-0.052069	-0.278322	6.54445535450967e-14	2.41061590505334e-11	0.226253	0
CTTCCAGGTCCGCCTTCTGG	CCDC74B	chr2	130141218	130141241	-0.0523523	-0.288571	8.10722155798239e-14	2.41061590505334e-11	0.236219	0
AGTACCTGCCTCACAGTGCA	RPS5	chr19	58393006	58393029	-1.02039	-0.364146	4.75644206163765e-13	1.13143126070943e-10	-0.656249	1
TGCTGTCTCCCAGTACCAGA	QRICH2	chr17	76293785	76293808	0.0464887	0.241839	4.86184556942413e-12	9.63753296880304e-10	-0.19535	1
GTCTGTTAAGAGCTACCGAT	SRP14	chr11	93535633	93535656	-1.15094	-1.74061	1.22200562575913e-10	1.98200299007708e-08	0.589673	0
TCAGAGACTTGGCTGTCGGA	CHGB	chr20	5922571	5922593	-0.0551365	0.072593	1.33314787606389e-10	1.98200299007708e-08	-0.127729	1
TCTTCTGCTGAGCCTGGTCA	PEX11A	chr15	89683709	89683731	0.405847	0.265208	2.12677739014539e-09	2.53776678010003e-07	0.140639	1
ACATTGAGAGAATAATCACT	ECD	chr10	73163803	73163825	-1.29867	-0.58931	2.13371171093963e-09	2.53776678010003e-07	-0.70936	1
GGACCTGCAGGGCCTCACCG	SART1	chr11	65965903	65965926	-0.830516	-1.2539	1.58107926012546e-08	1.70953077701928e-06	0.423388	1
GCTTCAATCTGGATCTTGGT	DDX47	chr12	12814182	12814204	-1.03811	-0.554789	2.23958299195454e-08	2.2197388433184e-06	-0.483321	1
CTGTGTAGCCAACAGAGAAG	UGT2B17	chr4	68567943	68567966	0.249846	0.378808	2.89682001500308e-08	2.65029445179514e-06	-0.128963	0
GGAGAGCCATGCAGTCCAAG	DND1	chr5	140673528	140673550	-0.0564257	0.065191	6.28796596014088e-08	5.34192902517883e-06	-0.121617	0
GCTCGGGCCCCATCTCAGAG	NPHS1	chr19	35851294	35851317	0.173753	0.274475	2.47377767221516e-07	1.96148672622576e-05	-0.100722	1
AAGCGGAGACTGTACAGAAA	UGT2B17	chr4	68567960	68567983	0.0965887	0.223027	3.15589524430962e-07	2.3459489839415e-05	-0.126438	0
GTGCAGCTAGAAGTCCATAT	FCGR3A	chr1	161548420	161548442	0.132299	0.209991	3.96504303243819e-06	0.000277405	-0.0776918	0
ACCTGCCTCACAGTGCAGGG	RPS5	chr19	58393009	58393032	-0.267663	-0.145512	9.08279954195657e-06	0.000600155	-0.122151	1
GCAGGTTCAGTGTCTGTGGT	NOMO2	chr16	18533161	18533183	0.0354547	-0.0532328	1.33445711178382e-05	0.000835347	0.0886875	0
GACAGCGCATCCACACTCCA	RFPL1	chr22	29438946	29438968	-0.012715	-0.118239	1.96894337073834e-05	0.0011709	0.105524	0
AGAAACTTCACCCCTTTCAT	NOMO2	chr16	18543644	18543667	0.247441	0.178971	2.28681032549347e-05	0.00129517	0.0684698	0
TCGACGACAGTGGAGAGTAC	FCGR3A	chr1	161548476	161548498	0.00198266	-0.0710037	2.52544265084351e-05	0.00136531	0.0729864	0
GGTGAATCCAGAGAACAAGG	DND1	chr5	140673352	140673374	-0.869577	-0.690696	4.51935606786044e-05	0.00233703	-0.178881	0
CCAAGTCTCAGTGAAGGTAG	RESP18	chr2	219332659	219332682	0.270066	0.197234	0.000106301	0.00526798	0.072832	1
CCTCGTGCAGATCATCAGCG	QRICH2	chr17	76292478	76292500	0.212433	0.312018	0.00017264	0.00821328	-0.0995849	1
TGACAGCTTTAGGCAACCTG	RHD	chr1	25290744	25290767	0.29235	0.210885	0.000389647	0.0178244	0.0814644	0
TATTCCATCGGGGATCCAGA	MDN1	chr6	89708592	89708615	-1.42997	-1.84584	0.000430505	0.018964	0.41587	1
TTCAAGGCAAAAGTCCCGAC	DEFB108B	chr11	71837441	71837463	0.0172812	-0.0434952	0.00060654	0.0257642	0.0607764	1
TGATGACCACCTTCCCAGAA	RHD	chr1	25284727	25284749	0.170604	0.0563075	0.000721213	0.0295789	0.114296	0
CCTGCACTTTGTAAGTCCCT	NOMO2	chr16	16261655	16261677	0.154318	0.222387	0.000805906	0.0319506	-0.068069	0
ACAGTTGAGAAGAATGGTGG	UGT2B17	chr4	68567925	68567947	0.293231	0.374098	0.0018263	0.0700689	-0.0808671	0
TGTCCCATCCGGCTTCACCA	TEK	chr9	27183579	27183601	0.262678	0.29637	0.00232615	0.0864578	-0.0336913	0
GCCAGGGGAAAAGTGCACAA	RFPL1	chr22	29438849	29438871	0.0947246	0.153232	0.00534547	0.192659	-0.0585077	0
GATCTCCTTGAATTTGCCCC	DEFB108B	chr8	12095316	12095339	-0.0138389	-0.127371	0.00552441	0.193252	0.113532	0
TGATGGCCACCAGTTCCAGA	IFNA4	chr9	21187312	21187334	0.260747	0.339961	0.00623268	0.211798	-0.079214	0
GCCTGCTGAACCAAAAGCTG	SART1	chr11	65965196	65965219	-0.672982	-0.777239	0.00827188	0.273286	0.104256	0
AGTGAGGCCGTGATACGCCA	ATP6V0E1	chr5	172983859	172983881	0.131552	0.0906904	0.0125363	0.401315	0.0408612	0
ACTGGAAGCTTGACGTGGAG	CCDC74B	chr2	130142156	130142179	-0.107752	-0.203813	0.0128219	0.401315	0.0960614	0
TTTGGACTCGATACACCCCA	TUT1	chr11	62578642	62578665	-1.09925	-1.38876	0.015256	0.465257	0.289514	1
GCAAACTCCGGGCAAAGTTG	SART1	chr11	65964513	65964536	-1.03309	-1.09604	0.0193067	0.561469	0.0629464	0
ATACACCCAACCTATGAAGA	IFNK	chr9	27524557	27524580	0.249951	0.264801	0.019355	0.561469	-0.0148502	0
TGATGGGGAGCCCATGAAAG	NOMO2	chr16	18543655	18543677	0.0575904	-0.00381558	0.0209146	0.592264	0.061406	0
AATTTGAACCTGGCACACAG	MOB3B	chr9	27455470	27455492	0.0641501	0.117684	0.0219803	0.603848	-0.053534	0
GCAGATGCCGTTAATCCCTG	UGT2B17	chr4	68568012	68568034	0.27898	0.363608	0.022339	0.603848	-0.0846277	0
GCTGGGTCAGAGGTGTTCAT	DND1	chr17	45586034	45586057	-0.529583	-0.451217	0.0358926	0.948655	-0.078366	0
TTTCCATTAGATATACGAAC	ABHD5	chr3	43702241	43702263	-0.00276668	-0.0327919	0.0369147	0.954458	0.0300252	0
ACAGCTCCTGGAAGCCGGCG	CDKN2B	chr9	22008839	22008861	0.140481	0.166353	0.0410957	1	-0.0258721	0
CCTGGAGCCTCAATGGTACA	FCGR3A	chr1	161548631	161548653	0.516329	0.480977	0.0464481	1	0.0353524	0
TGGATATTAACCTTGCCAAA	MTAP	chr9	21815508	21815530	0.323643	0.278549	0.0570491	1	0.0450936	0
GATGCTGGCCAAGCTCCATG	CCDC74A	chr2	131528167	131528190	-0.0876093	-0.130095	0.0617608	1	0.0424855	0
TTTCATTTATAAGGTGACAA	CAAP1	chr9	26884876	26884898	0.272822	0.238119	0.0800638	1	0.0347033	0
TATGAAGAGGGACATCAAGA	IFNK	chr9	27524569	27524592	0.104417	0.132758	0.0832942	1	-0.028341	0
CCAGTGCTCTTCTCGCCGGT	NUP133	chr1	229508092	229508114	-0.92377	-0.858194	0.0838563	1	-0.0655755	0
CTAGGACTCCCTCCTCCAAG	TEK	chr9	27197310	27197333	0.168277	0.186463	0.0937861	1	-0.0181866	0
GTTTGTCAGTGGCTTTCCCA	TUT1	chr11	62589108	62589130	-1.70756	-1.86291	0.0945359	1	0.155346	0
GCAGACTCTTGACATTGCCA	MDN1	chr6	89753519	89753542	-0.643194	-0.619984	0.0971034	1	-0.0232106	0
TCACAATGAGAGGCACAGTG	ATP6V0E1	chr5	172983875	172983897	0.155474	0.149151	0.101428	1	0.00632288	0
AGAACCTGCCCAACTCACTG	MDN1	chr6	89819516	89819539	-1.07311	-1.14137	0.101923	1	0.0682652	0
TGACTTCAGATTTCCCCAGG	IFNA6	chr9	21350695	21350717	0.181285	0.195805	0.10336	1	-0.0145209	0
CCCTGCTTCCAGTTGCCACG	KLHL1	chr13	70107394	70107416	0.169179	0.149671	0.112507	1	0.0195082	0
AACACGCTCATCACAATGAG	ATP6V0E1	chr5	172983885	172983907	-0.0178019	-0.0405494	0.119095	1	0.0227475	0
GGAGGCTGCCTGCAACAGGA	KLHL1	chr13	70107575	70107597	0.41219	0.446076	0.130725	1	-0.0338854	0
ATTCCTGCCTCCGTTCCCCG	NPHS1	chr19	35851633	35851655	0.054953	0.0573045	0.133093	1	-0.00235154	0
GGAGAAGTCGACATGCCCGG	EEF2	chr19	3983173	3983196	-2.03489	-2.13594	0.13464	1	0.10105	1
CCTTGGCGAGGGGCGCGCCG	RPL8	chr8	144791871	144791894	-0.779015	-0.718624	0.145341	1	-0.0603918	0
CCACCATTCAACCCACTACA	CHGB	chr5	70041858	70041881	-0.313474	-0.261981	0.155594	1	-0.0514933	0
GACAGACTGGAAGCTTGACG	CCDC74B	chr2	130142151	130142174	-0.411266	-0.469788	0.162119	1	0.058522	0
GATCAACTACTCGCTCATCG	NOMO2	chr16	18561875	18561897	0.00296715	0.0949728	0.162322	1	-0.0920056	0
CAAGACCTCCTCCAAAACCA	ABHD5	chr3	43702324	43702346	0.234701	0.215292	0.168197	1	0.0194086	0
GGTTCTGCAAGAGCTCAAAG	KLHL1	chr13	70107249	70107271	0.14527	0.182035	0.174805	1	-0.0367648	0
CCTTCCTCAGAACATGACAC	ELAVL2	chr9	23762078	23762100	0.202156	0.172032	0.214864	1	0.0301238	0
GACCACTTGGAAAATACGAA	DDX47	chr12	12821984	12822007	-0.680745	-0.647482	0.22165	1	-0.0332631	0
AGTTATCAAAAGGAACCACG	CLSPN	chr1	35762407	35762429	-0.428882	-0.415072	0.222882	1	-0.0138105	0
GCTTACCTCACAATCCCGCT	DND1	chr5	140673512	140673535	0.239779	0.266203	0.226822	1	-0.0264244	0
ATGTGACCCCAAATTTATAG	IZUMO3	chr9	24545559	24545581	0.402397	0.467237	0.227852	1	-0.0648399	0
TCACAGCCTGGGTAACAGGA	IFNA8	chr9	21409262	21409285	-0.251508	-0.159076	0.231899	1	-0.0924315	0
TGAGGACTCAAAGACTTCTG	IFNE	chr9	21481485	21481508	0.223051	0.238025	0.232878	1	-0.014974	0
CCACAGCCTGGGTAATAGGA	IFNA21	chr9	21166504	21166526	-0.175685	-0.190367	0.233511	1	0.0146818	0
GTTCCAGGAGAGATACGGAT	HACD4	chr9	21026651	21026674	0.157624	0.1859	0.23898	1	-0.0282756	0
GGAAGTCCAAGAGAAATATG	HACD4	chr9	21015941	21015963	0.190604	0.234626	0.243662	1	-0.0440218	0
ACCAAACCCATTCCAAAGAA	SRP14	chr12	6438606	6438629	-0.93786	-1.06819	0.24711	1	0.130331	0
AGCCATCTCTGTCCTCCATG	IFNA6	chr9	21350641	21350663	0.306119	0.34055	0.252802	1	-0.0344308	0
TGATTTCGGATTCCCCCAGG	IFNA16	chr9	21217113	21217135	0.282537	0.253707	0.256019	1	0.0288306	0
TGAGGGTCTGGCCAGCGCCG	CDKN2B	chr9	22008887	22008909	0.0908851	0.0981199	0.257534	1	-0.0072348	0
ATAGTGCCATGGCATTTCCG	CLSPN	chr1	35761099	35761122	-0.842435	-0.852817	0.259415	1	0.0103817	0
GCTCAGCAGCAGCACCACCG	NOMO2	chr16	18561968	18561991	-0.67371	-0.651912	0.260003	1	-0.0217978	0
AAGGGAAGAAAATTTCCGTG	RFPL1	chr22	29438831	29438853	-0.0178525	-0.0464222	0.260341	1	0.0285698	0
AGGTCTCCCACAGTGACAAG	IZUMO3	chr9	24545437	24545459	0.200023	0.238015	0.264873	1	-0.0379922	1
CCAGGTTGTACCAAACCAAG	QRICH2	chr17	76291892	76291915	0.0947257	0.130808	0.265096	1	-0.0360826	0
GACCTACGCTCCTCACCCAG	PEX11A	chr15	89683792	89683815	0.0813118	0.0604805	0.275638	1	0.0208313	0
TTAAGGTGTGATATAGACGT	ABHD5	chr3	43699313	43699335	-0.226045	-0.225639	0.281411	1	-0.000405964	0
GCAGATCTTCAGCCTCTTCA	IFNE	chr9	21481415	21481437	0.412675	0.400119	0.288367	1	0.0125566	0
GAAGCACATGAGAATGACGT	RHOB	chr2	20447695	20447717	-0.0870191	-0.0617679	0.290942	1	-0.0252512	0
TTCACCTGAGAAGAGTCACC	IFNK	chr9	27524439	27524462	0.332084	0.326402	0.300961	1	0.00568136	0
TCTGCATCACTGTCAAACCT	ABHD5	chr3	43702433	43702455	0.360577	0.341659	0.319272	1	0.0189181	0
TATGGGCCTGGTGATCACCG	NUS1	chr6	117675969	117675992	-2.22545	-2.28305	0.327682	1	0.0576037	0
GTGGCCATCAAACTCCTCCT	IFNA4	chr9	21187324	21187347	-0.264752	-0.212763	0.335653	1	-0.0519882	0
GTATTGCATTAGATGAAACA	ZNF407	chr18	74631332	74631355	-0.0671061	0.0085467	0.348124	1	-0.0756528	0
GACTACCTCAGAAACCCAGG	ZNF407	chr18	74632491	74632514	-0.832636	-0.788048	0.352324	1	-0.0445882	0
TGTCACTGACTCCATCCACA	NOMO2	chr16	18551497	18551520	-0.428984	-0.371939	0.352922	1	-0.0570448	0
GGTGGCTGAAGAGTTTCCAG	KLHL1	chr13	70107626	70107649	-0.299249	-0.273302	0.355707	1	-0.0259479	0
GTCTACCGTGAAGTTCACCT	EEF2	chr19	3984332	3984355	-1.90882	-2.12254	0.359917	1	0.213715	0
GTAGAATGTGCTTCACCTGA	NUP133	chr1	229500759	229500782	-0.971778	-0.945532	0.36119	1	-0.0262466	0
GGCTCATCTCACCTTCACGG	MTAP	chr9	21802771	21802793	0.133009	0.0655011	0.363223	1	0.0675078	0
TTGAGGGAGGAGATTCAGCC	MTAP	chr9	21818146	21818169	0.295346	0.331008	0.37031	1	-0.035662	0
GTTGCCATCAAACACCTCCT	IFNA16	chr9	21217098	21217121	0.473129	0.465788	0.371516	1	0.00734149	1
CCTTCACTGAGACTTGGCCG	RESP18	chr2	219332654	219332676	0.294516	0.275241	0.378955	1	0.0192752	1
CTCCACTAGTCCCCGCGCCG	CDKN2B	chr9	22008869	22008892	0.298182	0.304478	0.386924	1	-0.00629546	0
GGAATGCGCGAGGAGAACAA	CDKN2B	chr9	22008934	22008956	0.256066	0.272817	0.392121	1	-0.0167504	0
CGCTTCACCAACCAGACCCA	PEX11A	chr15	89690595	89690617	-0.0343241	-0.0396552	0.393205	1	0.00533104	0
TCTACCATAGGCATATCAAG	ELAVL2	chr9	23701592	23701614	0.0622836	0.115469	0.39723	1	-0.0531853	0
AGGTCTGCTGAATCACCTCA	IFNA6	chr9	21350625	21350648	0.274106	0.240172	0.398584	1	0.0339343	0
GGAATGTAGCAAATACTGGG	ATOH1	chr4	93829156	93829178	0.191844	0.130617	0.407948	1	0.0612277	0
GAGATCTGTGAACGTCCAAA	DEFB108B	chr4	9403418	9403441	0.0390758	-0.0068042	0.42014	1	0.04588	0
AGAGAGAATAAGCAACCTGA	CAAP1	chr9	26861083	26861105	0.0947116	0.07795	0.423978	1	0.0167617	0
ATATGATTTCGGATTCCCCC	IFNA16	chr9	21217116	21217138	-0.00109714	0.00845383	0.424731	1	-0.00955097	0
GCAGCTGCTTAATCTCCTCA	IFNB1	chr9	21077664	21077687	0.38106	0.367704	0.429012	1	0.0133559	0
GCTGCTGAACAGCTGCCCGG	RESP18	chr2	219332548	219332570	-0.0809245	-0.063073	0.436351	1	-0.0178515	0
GAAGGTTTGGAATTAAAACA	CAAP1	chr9	26861065	26861087	0.199228	0.180719	0.441688	1	0.0185097	0
GCAGCTGCAGCAGTTCCAGA	IFNB1	chr9	21077650	21077672	0.336148	0.337648	0.445998	1	-0.0015003	0
AGGGCCATCAGTAAAGCAAA	IFNA13	chr9	21350855	21350878	-0.0967292	-0.103694	0.449225	1	0.00696497	0
AAGCTGCTCGATGAGAACAG	MDN1	chr6	89772666	89772689	-1.34089	-1.33363	0.451215	1	-0.00725693	1
TGTGAACTACATTGACCCCA	ELAVL2	chr9	23731081	23731103	0.267046	0.23218	0.458674	1	0.0348659	0
TGACTTTGAATTTCCCCAGG	IFNA14	chr9	21239743	21239765	0.0389992	0.0565598	0.467296	1	-0.0175606	0
GAGTGGTGAGGCAGTCACAA	ECD	chr10	73148320	73148343	-0.764686	-0.781288	0.47235	1	0.0166018	0
GGAGGACCAGAATGACTGGG	MOB3B	chr9	27455370	27455392	0.188438	0.172922	0.473817	1	0.0155167	0
GCAGGAGCAGGAATAACCAC	IZUMO3	chr9	24545618	24545641	0.0331037	0.0174343	0.476153	1	0.0156694	0
CAGTAAGGACGAGTTCCCCG	RHOB	chr2	20447539	20447562	0.0335963	0.0630082	0.483275	1	-0.0294119	0
GCTGCCACAGTCGACGACAG	FCGR3A	chr1	161548486	161548508	-0.0346322	-0.0507611	0.496725	1	0.0161288	0
TCACCTGAAGGGACTCTAAG	QRICH2	chr17	76293945	76293967	0.211959	0.252393	0.498912	1	-0.0404342	0
ACATAGTTCTCGAAGACGGT	RHOB	chr2	20447571	20447593	-0.251271	-0.20595	0.499825	1	-0.0453212	0
GCTACACCCCAGGACCCCAA	INCENP	chr11	62130238	62130261	-0.650607	-0.696499	0.500216	1	0.0458925	0
GGGAGTTGTCCGAGGCCGAG	TUT1	chr11	62581444	62581466	-1.2524	-1.36267	0.501365	1	0.110272	0
GCTGCAGCTCCAGCAGGGCG	EEF2	chr19	3982913	3982936	-1.75273	-1.71837	0.507457	1	-0.0343599	0
TCCTCCTTACCAGCTCCCCC	ATOH1	chr4	93829229	93829251	0.268113	0.259257	0.512621	1	0.00885657	0
GAGCAGCCAGATTCTGACGA	ZNF407	chr18	74631826	74631848	-0.536921	-0.562336	0.546971	1	0.0254145	0
CGATGGTACCGGCAACGCCG	DMRTA1	chr9	22447160	22447182	-0.0236951	-0.0450792	0.551096	1	0.0213841	0
CCCACAGCCTGAATAACAGG	IFNA14	chr9	21239828	21239850	0.235851	0.251838	0.552176	1	-0.0159875	0
AACTACCTATGACAGTGCCG	CLSPN	chr1	35764592	35764614	-0.502647	-0.510174	0.555679	1	0.007527	0
TGACTTTGAATTCCCCCAGG	IFNA8	chr9	21409346	21409369	0.10303	0.0912174	0.563016	1	0.0118124	0
GCTGGCGCTGTGGGACACGG	RHOB	chr2	20447626	20447649	0.236265	0.252078	0.577198	1	-0.015813	0
ACAAGACCTTCCGACCCAAG	MOB3B	chr9	27455494	27455516	0.225912	0.244731	0.582348	1	-0.0188188	0
ACTAACTCCATGATGATGCA	RPS5	chr19	58393083	58393106	-1.69155	-1.64707	0.585161	1	-0.0444793	0
TGTGGCCTGGGAGCTCCGAG	RESP18	chr2	219332594	219332616	0.0137902	0.0123742	0.591694	1	0.00141596	1
GGACCCTTAGGGATGAACCA	ATP6V0E1	chr2	33602114	33602136	-0.723485	-0.665202	0.592618	1	-0.0582827	0
GCCAGGCAGAGCCCTCCGAG	SART1	chr11	65962030	65962053	-0.646652	-0.632717	0.592877	1	-0.0139353	0
TGTGGTGATCACCAGTCAAG	HACD4	chr9	21015962	21015984	-0.0545705	-0.0444112	0.60223	1	-0.0101592	0
TGCCATCAAACACCTCCTGG	IFNA16	chr9	21217100	21217123	0.330244	0.363227	0.60631	1	-0.0329831	1
TATTTGTTAGAGCCCAAAGC	PEX11A	chr15	89686493	89686515	-0.3554	-0.354073	0.609721	1	-0.00132707	0
GGAAGGGGTTTCAAAGTCCA	TUT1	chr11	62578874	62578897	-0.449755	-0.438314	0.615787	1	-0.0114418	0
TTGCGGAGCGTGAAGCCGAG	NUS1	chrX	47513310	47513333	-0.98471	-1.0261	0.623586	1	0.0413896	0
CCTCGTACAGGAGCTCGCAG	EEF2	chr19	3980867	3980890	-1.57047	-1.55393	0.631467	1	-0.016537	0
GTTCAGTAAGTTACAGTCCA	IFNK	chr9	27524416	27524438	0.302218	0.321748	0.632632	1	-0.01953	0
TCTGTGTTCCCAGAGTCAAC	ELAVL2	chr9	23762130	23762153	0.166714	0.172418	0.639001	1	-0.00570382	0
GCTAATGTAGGAGATGCCCA	NUS1	chrX	47513084	47513107	-1.53275	-1.52522	0.646597	1	-0.00753146	0
GTGCCGCTCAGCGAAATCCA	RPL8	chr8	144792015	144792038	-1.70538	-1.64593	0.649959	1	-0.059441	0
GCCGAACTCAGCTGCTTGAA	IZUMO3	chr9	24545491	24545513	0.409496	0.426669	0.689904	1	-0.0171728	0
CTTGCAGCTGAGCACCACCA	IFNA6	chr9	21239884	21239907	-0.149524	-0.113378	0.697229	1	-0.0361451	0
GCTCTCCAACAACACCATCG	SRP14	chr15	40039098	40039121	-1.10755	-1.13637	0.705718	1	0.028822	0
CTTTCTGCGAGCAGCGGCCG	DMRTA1	chr9	22447223	22447246	0.242988	0.294181	0.720524	1	-0.0511932	0
TGAGCGCTGACACCACACCA	DMRTA1	chr9	22447371	22447393	0.206517	0.216191	0.724269	1	-0.00967478	0
GGACGAGGTGGACGGCCGGG	ATOH1	chr4	93829213	93829236	0.00664086	0.0537519	0.734881	1	-0.047111	0
GGAGACCTCACACAAGATGG	DDX47	chr12	12813351	12813374	-1.34977	-1.32563	0.735191	1	-0.0241365	0
TAGAGAGAAGATAGTGGTAG	IFNE	chr9	21481628	21481651	0.261081	0.234255	0.736303	1	0.0268259	0
TCAATAATGACAATATCGCC	MTAP	chr3	189969529	189969552	-0.28176	-0.26541	0.73638	1	-0.0163501	0
GTATCGGTTTAAGAAGCGGA	RPL8	chr8	144791833	144791855	-2.04009	-1.97489	0.739459	1	-0.0651995	0
ACATGATTTCGGATTCCCCG	IFNA4	chr9	21187342	21187364	0.162891	0.132234	0.739696	1	0.0306568	0
GCTGATCTTCTTCTTCCCAT	SRP14	chr15	40038287	40038310	-1.58801	-1.77448	0.747842	1	0.186474	0
GGCAGGGCCCAGAAGCCCCG	NPHS1	chr19	35851617	35851640	-0.264143	-0.270341	0.749825	1	0.00619805	0
TCACCTGGTGAACATGCGCT	INCENP	chr11	62128283	62128305	-1.79475	-1.95978	0.760338	1	0.165033	0
TCAGCCTCCTGGGAGCCGTG	CHGB	chr20	5911652	5911675	-0.053973	-0.088397	0.788295	1	0.034424	0
ATATCAGGTACTTCATGCCG	TEK	chr9	27169497	27169519	-0.124526	-0.0975329	0.789723	1	-0.0269934	0
AGCTGACGTCCCCCAGAAGG	CCDC74B	chr2	130141228	130141250	-0.177561	-0.209886	0.79101	1	0.0323249	0
GATCATATAGAAGTAAACAG	TEK	chr9	27183496	27183519	0.113077	0.133514	0.793172	1	-0.0204365	0
AGACACAGAGAAATGGGCAG	CHGB	chr20	5922497	5922520	0.00451272	-0.0101586	0.812717	1	0.0146713	0
ACTAGGGCAAACAAACGCTG	DDX47	chr12	12821294	12821316	-1.16166	-1.16736	0.812826	1	0.0057063	0
AATGGACTCTGATATGGAAG	CAAP1	chr9	26884853	26884875	0.223736	0.231427	0.836124	1	-0.00769169	0
TTTATGAGCCAAGTTCTACC	DEFB108B	chr4	9399239	9399262	-0.355333	-0.335773	0.836804	1	-0.0195607	1
AGGATTCTGAGCTAGACCAA	ZNF407	chr18	74632122	74632144	-0.741741	-0.816919	0.847063	1	0.0751785	0
ACAACAGGAGAGCAATTTGG	IFNB1	chr9	21077829	21077852	0.346799	0.35497	0.848023	1	-0.00817094	0
GCCAGGCACGACCCCCCGCG	NUS1	chrX	47513247	47513270	-0.571407	-0.586422	0.873864	1	0.0150153	0
TTATTTACTGGTGGCCCTAG	IFNA8	chr9	21409190	21409213	0.110052	0.125341	0.887785	1	-0.0152881	0
AGCCAATGCCATGGTAGCCG	INCENP	chr11	62129922	62129944	-0.507393	-0.508978	0.891214	1	0.00158552	1
GGCCATCAAACTCCTCCTCG	IFNA4	chr9	21187326	21187349	0.231265	0.234535	0.897925	1	-0.00327011	0
TCTGCTGAATCACCTCATGG	IFNA6	chr9	21350628	21350651	0.261841	0.258391	0.904464	1	0.0034492	0
GCTGCAGCAGTTCCAGAAGG	IFNB1	chr9	21077647	21077669	0.411546	0.415843	0.904466	1	-0.0042971	0
TTTGTAGCTGAGCACCAGCA	IFNA4	chr9	21166561	21166584	0.146092	0.128328	0.911687	1	0.0177639	0
AGATCTGCTGAAGCATCTCA	IFNE	chr9	21178927	21178950	0.170153	0.171622	0.913924	1	-0.00146846	0
GCAGCCATGTCCACTGCCAG	RFPL2	chr22	32193179	32193202	-0.225697	-0.236665	0.919517	1	0.0109678	0
GGATAATACACAATTCCCCA	ECD	chr10	73156419	73156442	-1.34484	-1.38585	0.921217	1	0.0410076	0
CTTGTAGCTGAGCACCACTA	IFNA8	chr9	21409205	21409227	0.309246	0.328702	0.922951	1	-0.0194563	0
GCCTTGAGAACATAACCACA	NOMO1	chr16	14857531	14857554	-0.242765	-0.208962	0.95374	1	-0.0338033	0
CTGTGAATAGGCGCATCAGA	ECD	chr10	73156274	73156296	-1.33761	-1.39046	0.9549	1	0.0528497	0
CTTCCAGTGTTAGGGCCCAG	RHD	chr1	25272589	25272611	0.259511	0.250014	0.962554	1	0.00949775	0
TCTGTGAGTTCTGCACCGAG	MOB3B	chr9	27455296	27455318	0.282424	0.297438	0.964058	1	-0.0150136	0
GCAAAAACCTTGGGAGAAGA	HACD4	chr9	21026597	21026620	0.454833	0.486722	0.964397	1	-0.0318895	0
TCTGCTGCATCATCTCATGG	IFNA14	chr9	21239676	21239699	-0.998982	-0.899172	0.979404	1	-0.0998094	0
TCCCAGCCGCCCCTTCTCCG	NUP133	chr1	229508223	229508245	-1.53717	-1.61897	0.979923	1	0.0817943	0
GTTTCTTACCCAAATAGCAT	NUP133	chr1	229495882	229495905	-1.23927	-1.29056	0.980051	1	0.0512904	0
AGCTTTGCGGAAGCGTTTGG	RPS5	chr1	212824194	212824216	-1.12727	-1.16909	0.987439	1	0.0418254	0
AGGGCCATCATTAAAGCAAA	IFNA14	chr9	21239903	21239926	0.352152	0.36511	0.99592	1	-0.0129578	0
GCTCGCAGAAAGAGGCTGGG	DMRTA1	chr9	22447213	22447235	0.207129	0.17744	0.998269	1	0.0296895	0

[truncated: 16 more sheets: Source Data 3B, Source Data 3C, Source Data 3D, Source Data 3E, Source Data 4A, Source Data 4B, Source Data 4C, Source Data 4D, Source Data 4E, Source Data S1, Source Data S2, Source Data S5, Source Data S6, Source Data S11, Source Data 3Db, Source Data 3Eb]
